# Supplementary material for: Unexpected complexity of everyday manual behaviors
Source: Nat Commun. 2020 Jul 16;11:3564. doi: 10.1038/s41467-020-17404-0 (PMC7367296; doi:10.1038/s41467-020-17404-0)
Supplement: Supplementary file 4 — Source Data [file 41467_2020_17404_MOESM4_ESM.zip]

Archive with 5 entries (4 files):
- SourceData/
- SourceData/ASL and Grasp.mat
- SourceData/Readme.txt
- SourceData/Source Data.xlsx
- SourceData/Supplementary Figure 7.mat
