# Supplementary material for: Unexpected complexity of everyday manual behaviors
Source: Nat Commun. 2020 Jul 16;11:3564. doi: 10.1038/s41467-020-17404-0 (PMC7367296; doi:10.1038/s41467-020-17404-0)
Supplement: Supplementary file 4 — Source Data [file 41467_2020_17404_MOESM4_ESM.zip › SourceData/Readme.txt]

ASL and Grasp.mat contains the raw kinematics data collected in this study, which is used directly to generate Figure 2, 3b and 4a-d
MatList_DS and MatIndList_DS are the kinematics of grasping trials and the trial index respectively.
In MatList_DS, each cell represents one subject. Rows represent time points and column represent hand joint index.
In MatIndList_DS, each cell represents the same subject in MatList_DS. The first column is the grasped object / ASL sign index, the second column is the trial index and the third column is time in 0.01s.

MatList_DS_ASL and MatIndList_DS_ASL follow the same structure.


Supplemntary Figure 7.mat contains the data underlying supplementary figure 7.
cc_sao_raw, cc_sao_d10 and cc_sao_cNoise_rep are the correlation coefficient matrix of same-object trials for raw kinematics, 10-D simulated kinematics and 10-D kinematics + conditional noise respectively.
Each cell in cc_sao_cNoise is one simulation of conditional noise.

cc_dio_raw, cc_dio_d10 and cc_dio_cNoise_rep follow the same structure and represent the correlation coefficient matrices of different trials.
