# Supplementary material for: Unexpected complexity of everyday manual behaviors
Source: Nat Commun. 2020 Jul 16;11:3564. doi: 10.1038/s41467-020-17404-0 (PMC7367296; doi:10.1038/s41467-020-17404-0)
Supplement: Supplementary file 4 — Source Data [file 41467_2020_17404_MOESM4_ESM.zip › SourceData/Source Data.xlsx]

## Sheet: Figure 3A.
Figure 3A
ASL: Percentage Variance Explained
Rows: Subject 1~3 (we only have 3 ASL subjects), Columns: Principal Component (PC) number from 1 to 29
46.7662	63.4984	73.3184	78.5391	83.0357	86.9424	89.7537	92.0505	93.7056	95.1243	96.0787	96.9099	97.6459	98.0975	98.4686	98.7629	99.0317	99.2373	99.4025	99.5447	99.658	99.753	99.8304	99.8831	99.933	99.9638	99.9832	99.9929	100
34.2006	63.6941	75.3697	80.2503	83.7485	86.5436	89.0711	91.171	92.5831	93.9064	94.9333	95.8768	96.6626	97.312	97.877	98.3613	98.723	98.9933	99.2349	99.4246	99.5977	99.7212	99.8106	99.8693	99.9156	99.9492	99.9748	99.9924	100
30.0191	51.8672	66.6385	73.7974	79.3224	83.1766	86.7103	89.4099	91.4293	92.7701	94.0046	95.0694	96.0245	96.8753	97.4271	97.921	98.3206	98.6841	98.9938	99.2401	99.4527	99.6059	99.715	99.813	99.8783	99.9285	99.9658	99.9875	100
Grasp: Percentage Variance Explained:
Rows: Subject 1~8, Columns: Principal Component (PC) number from 1 to 29
50.4922	61.972	72.5127	79.0938	83.7303	87.6572	91.0235	93.2884	94.4274	95.4676	96.4056	97.185	97.698	98.0772	98.3964	98.6871	98.9556	99.1617	99.362	99.5204	99.631	99.727	99.8182	99.874	99.9195	99.9526	99.9734	99.9886	100
53.3992	67.063	78.9609	84.0306	87.5576	90.0936	92.1651	93.8758	95.2331	96.149	96.8603	97.5052	97.9811	98.3084	98.5947	98.847	99.0507	99.2394	99.3921	99.5272	99.6445	99.7437	99.8134	99.8778	99.9288	99.9516	99.9716	99.9872	100
45.024	68.4973	78.185	84.8181	88.1108	90.7991	92.9723	94.2024	95.2278	96.1867	96.8468	97.4959	97.9289	98.312	98.6257	98.9145	99.1469	99.312	99.4618	99.5884	99.6874	99.7685	99.8331	99.8969	99.9496	99.9788	99.9909	99.9969	100
60.3998	69.2912	77.5806	83.1847	87.8111	90.9626	93.236	94.713	95.8741	96.7201	97.2951	97.8482	98.2677	98.5855	98.871	99.1424	99.3305	99.4699	99.5873	99.6789	99.7576	99.8174	99.8719	99.9233	99.9566	99.976	99.9873	99.9968	100
53.3022	67.226	75.3925	82.948	86.4758	88.8097	90.7116	92.4113	93.9982	95.1112	96.1742	96.8265	97.3939	97.916	98.4266	98.7623	99.0607	99.3015	99.4985	99.6344	99.7249	99.796	99.8509	99.8953	99.927	99.9528	99.9764	99.9914	100
54.0834	69.3326	77.3191	82.237	86.3852	90.0366	92.3501	93.9598	95.1299	96.0402	96.7404	97.39	97.8704	98.2297	98.5524	98.8352	99.0559	99.2565	99.4194	99.551	99.6454	99.7319	99.8049	99.8707	99.9169	99.9578	99.9762	99.9882	100
42.2592	59.8604	74.4831	80.7168	85.559	88.9652	91.3358	92.7662	94.0774	95.0912	96.0513	96.7089	97.3378	97.8671	98.3204	98.701	98.9912	99.2143	99.3891	99.5179	99.6378	99.7445	99.828	99.8789	99.9177	99.9559	99.9848	99.9952	100
38.2985	70.2196	80.1254	84.4774	88.3338	91.6778	93.4933	94.9094	95.9188	96.6921	97.3761	97.9033	98.3087	98.6521	98.9292	99.1224	99.268	99.4074	99.516	99.6122	99.699	99.7689	99.8336	99.8881	99.937	99.966	99.9825	99.9946	100

## Sheet: Figure 5A
Figure 5A
Grasp: Classification Accuracy (%)
Rows: Repetitions of each subject. Subject 1's repititions are row 1~5, subject 2's are row 6~10 and the rest are laid out in the same order. There are 8 subjects and each subject is repeated 5 times. Columns are the number of PCs removed.
91.1765	94.1176	94.1176	88.2353	94.1176	97.0588	91.1765	97.0588	91.1765	97.0588	97.0588	97.0588	85.2941	91.1765	88.2353	79.4118	82.3529	88.2353	79.4118	76.4706	82.3529	64.7059	67.6471	38.2353	38.2353	44.1176	20.5882	26.4706	17.6471
91.1765	100	94.1176	97.0588	82.3529	94.1176	94.1176	88.2353	100	88.2353	100	91.1765	91.1765	91.1765	85.2941	76.4706	88.2353	85.2941	76.4706	85.2941	67.6471	73.5294	64.7059	47.0588	35.2941	50	32.3529	17.6471	11.7647
94.1176	94.1176	94.1176	88.2353	91.1765	100	97.0588	88.2353	94.1176	97.0588	97.0588	88.2353	85.2941	97.0588	82.3529	73.5294	79.4118	79.4118	85.2941	79.4118	67.6471	55.8824	50	58.8235	55.8824	44.1176	32.3529	29.4118	11.7647
97.0588	94.1176	100	94.1176	91.1765	97.0588	97.0588	94.1176	88.2353	88.2353	94.1176	94.1176	91.1765	88.2353	91.1765	91.1765	82.3529	79.4118	82.3529	82.3529	76.4706	70.5882	55.8824	50	41.1765	41.1765	29.4118	26.4706	8.82353
97.0588	88.2353	97.0588	97.0588	91.1765	91.1765	94.1176	94.1176	97.0588	97.0588	91.1765	88.2353	88.2353	97.0588	97.0588	94.1176	70.5882	85.2941	85.2941	82.3529	79.4118	70.5882	52.9412	55.8824	38.2353	44.1176	32.3529	11.7647	8.82353
93.3333	93.3333	86.6667	80	90	90	96.6667	86.6667	86.6667	83.3333	76.6667	83.3333	60	66.6667	70	70	66.6667	56.6667	76.6667	60	53.3333	53.3333	46.6667	36.6667	36.6667	26.6667	30	20	13.3333
96.6667	93.3333	86.6667	96.6667	90	86.6667	93.3333	83.3333	83.3333	80	80	80	70	73.3333	73.3333	83.3333	73.3333	56.6667	56.6667	56.6667	56.6667	46.6667	43.3333	43.3333	20	36.6667	23.3333	16.6667	3.33333
93.3333	86.6667	93.3333	83.3333	86.6667	83.3333	86.6667	76.6667	93.3333	86.6667	80	83.3333	90	83.3333	73.3333	70	56.6667	70	53.3333	63.3333	56.6667	56.6667	56.6667	46.6667	36.6667	33.3333	23.3333	26.6667	16.6667
90	86.6667	83.3333	80	83.3333	90	83.3333	83.3333	83.3333	76.6667	86.6667	76.6667	80	66.6667	76.6667	80	53.3333	63.3333	53.3333	50	36.6667	50	50	43.3333	40	40	23.3333	13.3333	3.33333
86.6667	93.3333	80	80	86.6667	86.6667	86.6667	83.3333	80	76.6667	70	76.6667	76.6667	83.3333	73.3333	73.3333	66.6667	66.6667	56.6667	56.6667	53.3333	40	53.3333	46.6667	36.6667	40	33.3333	6.66667	20
96.5517	100	89.6552	93.1034	93.1034	93.1034	89.6552	96.5517	89.6552	89.6552	86.2069	82.7586	86.2069	89.6552	79.3103	82.7586	75.8621	75.8621	72.4138	51.7241	65.5172	37.931	37.931	37.931	44.8276	34.4828	31.0345	20.6897	6.89655
96.5517	100	96.5517	93.1034	89.6552	100	93.1034	89.6552	86.2069	93.1034	86.2069	82.7586	82.7586	65.5172	75.8621	79.3103	86.2069	62.069	62.069	58.6207	65.5172	51.7241	37.931	34.4828	34.4828	55.1724	27.5862	17.2414	13.7931
100	96.5517	96.5517	96.5517	89.6552	93.1034	89.6552	89.6552	86.2069	89.6552	93.1034	75.8621	79.3103	68.9655	72.4138	62.069	72.4138	55.1724	72.4138	65.5172	55.1724	51.7241	48.2759	55.1724	41.3793	48.2759	31.0345	24.1379	0
96.5517	100	93.1034	96.5517	89.6552	93.1034	96.5517	93.1034	96.5517	86.2069	89.6552	86.2069	86.2069	86.2069	79.3103	82.7586	75.8621	58.6207	75.8621	58.6207	62.069	44.8276	44.8276	51.7241	44.8276	48.2759	24.1379	13.7931	6.89655
96.5517	96.5517	96.5517	93.1034	93.1034	93.1034	93.1034	89.6552	96.5517	86.2069	89.6552	86.2069	75.8621	75.8621	79.3103	75.8621	62.069	75.8621	62.069	58.6207	62.069	58.6207	55.1724	58.6207	41.3793	37.931	27.5862	10.3448	10.3448
96.4286	100	89.2857	96.4286	96.4286	96.4286	96.4286	89.2857	78.5714	82.1429	82.1429	89.2857	89.2857	89.2857	78.5714	75	75	60.7143	67.8571	75	60.7143	60.7143	53.5714	57.1429	50	46.4286	21.4286	7.14286	7.14286
100	96.4286	96.4286	96.4286	92.8571	96.4286	92.8571	92.8571	89.2857	85.7143	89.2857	89.2857	89.2857	82.1429	75	71.4286	75	78.5714	75	60.7143	57.1429	57.1429	57.1429	50	35.7143	25	21.4286	17.8571	3.57143
100	96.4286	92.8571	92.8571	89.2857	85.7143	96.4286	89.2857	96.4286	92.8571	82.1429	89.2857	89.2857	75	85.7143	75	67.8571	64.2857	67.8571	46.4286	71.4286	53.5714	50	42.8571	35.7143	46.4286	21.4286	10.7143	14.2857
96.4286	85.7143	92.8571	96.4286	89.2857	85.7143	85.7143	92.8571	96.4286	96.4286	85.7143	89.2857	82.1429	78.5714	78.5714	71.4286	82.1429	82.1429	71.4286	64.2857	60.7143	50	42.8571	57.1429	42.8571	39.2857	17.8571	3.57143	3.57143
96.4286	96.4286	96.4286	96.4286	100	92.8571	96.4286	89.2857	100	96.4286	78.5714	82.1429	82.1429	85.7143	75	75	78.5714	71.4286	57.1429	71.4286	60.7143	60.7143	53.5714	42.8571	50	35.7143	21.4286	14.2857	10.7143
96.9697	93.9394	93.9394	93.9394	87.8788	90.9091	84.8485	93.9394	87.8788	81.8182	93.9394	81.8182	87.8788	75.7576	81.8182	75.7576	69.697	63.6364	69.697	75.7576	66.6667	63.6364	51.5152	48.4848	51.5152	36.3636	33.3333	27.2727	3.0303
93.9394	96.9697	100	93.9394	87.8788	90.9091	81.8182	84.8485	84.8485	84.8485	90.9091	81.8182	78.7879	81.8182	78.7879	72.7273	72.7273	66.6667	60.6061	72.7273	78.7879	57.5758	48.4848	57.5758	57.5758	36.3636	27.2727	18.1818	15.1515
100	96.9697	84.8485	96.9697	81.8182	93.9394	87.8788	90.9091	87.8788	84.8485	87.8788	90.9091	84.8485	81.8182	81.8182	78.7879	78.7879	75.7576	75.7576	72.7273	60.6061	60.6061	45.4545	60.6061	39.3939	39.3939	36.3636	21.2121	3.0303
90.9091	90.9091	87.8788	90.9091	90.9091	90.9091	87.8788	87.8788	87.8788	78.7879	87.8788	87.8788	75.7576	78.7879	84.8485	81.8182	72.7273	87.8788	84.8485	72.7273	72.7273	66.6667	51.5152	69.697	54.5455	33.3333	24.2424	15.1515	6.06061
90.9091	96.9697	90.9091	87.8788	93.9394	87.8788	93.9394	90.9091	93.9394	81.8182	93.9394	93.9394	84.8485	81.8182	81.8182	84.8485	66.6667	72.7273	63.6364	54.5455	57.5758	51.5152	57.5758	54.5455	39.3939	39.3939	30.303	27.2727	9.09091
96.6667	93.3333	96.6667	96.6667	96.6667	93.3333	93.3333	93.3333	93.3333	83.3333	83.3333	90	90	83.3333	80	86.6667	83.3333	86.6667	83.3333	76.6667	63.3333	60	63.3333	63.3333	46.6667	53.3333	13.3333	23.3333	10
93.3333	96.6667	90	90	93.3333	100	93.3333	90	93.3333	90	86.6667	90	86.6667	80	83.3333	80	73.3333	80	73.3333	76.6667	56.6667	50	53.3333	60	33.3333	40	16.6667	30	10
96.6667	93.3333	90	93.3333	96.6667	93.3333	90	93.3333	93.3333	93.3333	86.6667	96.6667	86.6667	86.6667	73.3333	76.6667	70	76.6667	73.3333	70	70	80	63.3333	36.6667	53.3333	43.3333	36.6667	33.3333	6.66667
93.3333	100	96.6667	96.6667	93.3333	93.3333	93.3333	96.6667	93.3333	86.6667	90	90	83.3333	83.3333	76.6667	80	80	73.3333	70	73.3333	56.6667	56.6667	56.6667	53.3333	50	26.6667	33.3333	20	10
96.6667	96.6667	93.3333	93.3333	93.3333	93.3333	96.6667	96.6667	93.3333	93.3333	90	86.6667	96.6667	83.3333	80	66.6667	66.6667	76.6667	73.3333	80	70	56.6667	53.3333	63.3333	50	40	26.6667	30	20
93.5484	96.7742	96.7742	87.0968	77.4194	83.871	77.4194	83.871	87.0968	77.4194	74.1935	70.9677	80.6452	83.871	77.4194	70.9677	64.5161	64.5161	61.2903	58.0645	51.6129	45.1613	51.6129	38.7097	29.0323	29.0323	29.0323	19.3548	3.22581
96.7742	96.7742	87.0968	77.4194	87.0968	90.3226	87.0968	80.6452	83.871	90.3226	80.6452	74.1935	80.6452	70.9677	74.1935	80.6452	67.7419	61.2903	58.0645	58.0645	64.5161	51.6129	54.8387	48.3871	38.7097	25.8065	19.3548	22.5806	3.22581
96.7742	93.5484	100	93.5484	87.0968	87.0968	87.0968	77.4194	80.6452	87.0968	77.4194	83.871	80.6452	80.6452	70.9677	77.4194	67.7419	64.5161	61.2903	51.6129	41.9355	61.2903	45.1613	41.9355	38.7097	38.7097	35.4839	22.5806	9.67742
93.5484	100	100	90.3226	87.0968	87.0968	87.0968	80.6452	74.1935	87.0968	83.871	87.0968	83.871	77.4194	80.6452	74.1935	74.1935	64.5161	51.6129	58.0645	64.5161	38.7097	41.9355	54.8387	35.4839	35.4839	29.0323	19.3548	3.22581
96.7742	96.7742	90.3226	93.5484	87.0968	83.871	87.0968	74.1935	80.6452	77.4194	74.1935	80.6452	70.9677	74.1935	74.1935	64.5161	64.5161	70.9677	58.0645	64.5161	41.9355	61.2903	54.8387	35.4839	25.8065	22.5806	35.4839	29.0323	9.67742
86.2069	89.6552	75.8621	79.3103	89.6552	79.3103	89.6552	86.2069	86.2069	75.8621	68.9655	68.9655	68.9655	72.4138	55.1724	62.069	48.2759	44.8276	58.6207	48.2759	51.7241	58.6207	51.7241	41.3793	31.0345	17.2414	24.1379	13.7931	10.3448
89.6552	89.6552	82.7586	86.2069	79.3103	89.6552	82.7586	79.3103	75.8621	82.7586	79.3103	51.7241	68.9655	79.3103	55.1724	51.7241	65.5172	51.7241	55.1724	41.3793	44.8276	44.8276	44.8276	31.0345	31.0345	20.6897	20.6897	20.6897	0
89.6552	86.2069	75.8621	86.2069	86.2069	86.2069	75.8621	72.4138	86.2069	82.7586	79.3103	79.3103	72.4138	65.5172	65.5172	58.6207	55.1724	58.6207	58.6207	48.2759	51.7241	48.2759	44.8276	41.3793	27.5862	13.7931	13.7931	10.3448	6.89655
86.2069	82.7586	82.7586	79.3103	75.8621	89.6552	65.5172	93.1034	68.9655	86.2069	82.7586	82.7586	72.4138	55.1724	48.2759	41.3793	55.1724	62.069	58.6207	44.8276	58.6207	41.3793	44.8276	37.931	34.4828	27.5862	31.0345	17.2414	3.44828
82.7586	72.4138	86.2069	82.7586	89.6552	86.2069	75.8621	86.2069	82.7586	75.8621	82.7586	75.8621	72.4138	72.4138	58.6207	62.069	62.069	48.2759	58.6207	44.8276	41.3793	48.2759	41.3793	44.8276	34.4828	31.0345	13.7931	13.7931	3.44828

## Sheet: Figure 5B
Figure 5B
ASL: Classification Accuracy (%)
Rows: Repetitions of each subject. Subject 1's repititions are row 1~5, subject 2's are row 6~10 and subject 3 are row 11~15. There are 3 subjects and each subject is repeated 5 times. Columns are the number of PCs removed.
100	100	97.0588	100	97.0588	97.0588	97.0588	100	97.0588	94.1176	97.0588	88.2353	85.2941	85.2941	91.1765	88.2353	91.1765	73.5294	76.4706	82.3529	73.5294	67.6471	55.8824	52.9412	41.1765	47.0588	26.4706	14.7059	17.6471
100	100	100	97.0588	100	97.0588	100	100	94.1176	94.1176	94.1176	97.0588	94.1176	88.2353	82.3529	91.1765	94.1176	88.2353	82.3529	67.6471	64.7059	55.8824	58.8235	55.8824	35.2941	26.4706	29.4118	17.6471	2.94118
97.0588	100	100	97.0588	100	97.0588	97.0588	100	100	97.0588	88.2353	94.1176	88.2353	94.1176	85.2941	91.1765	82.3529	64.7059	79.4118	73.5294	70.5882	64.7059	58.8235	50	55.8824	29.4118	20.5882	8.82353	5.88235
97.0588	100	97.0588	97.0588	100	100	100	100	100	94.1176	91.1765	91.1765	85.2941	91.1765	94.1176	88.2353	79.4118	88.2353	64.7059	82.3529	64.7059	58.8235	61.7647	64.7059	38.2353	38.2353	23.5294	17.6471	8.82353
97.0588	100	100	100	97.0588	97.0588	97.0588	100	94.1176	94.1176	91.1765	94.1176	100	97.0588	88.2353	85.2941	82.3529	91.1765	79.4118	85.2941	82.3529	61.7647	58.8235	52.9412	41.1765	47.0588	11.7647	11.7647	14.7059
97.2222	97.2222	100	97.2222	100	91.6667	100	97.2222	94.4444	97.2222	91.6667	97.2222	88.8889	94.4444	94.4444	97.2222	91.6667	86.1111	88.8889	80.5556	80.5556	75	72.2222	66.6667	58.3333	41.6667	30.5556	27.7778	16.6667
100	97.2222	100	97.2222	97.2222	100	94.4444	97.2222	97.2222	97.2222	97.2222	94.4444	94.4444	86.1111	91.6667	97.2222	97.2222	86.1111	77.7778	75	80.5556	75	77.7778	69.4444	80.5556	36.1111	41.6667	25	16.6667
100	94.4444	97.2222	97.2222	100	97.2222	97.2222	94.4444	97.2222	97.2222	100	97.2222	97.2222	91.6667	97.2222	97.2222	91.6667	88.8889	80.5556	86.1111	75	86.1111	66.6667	66.6667	55.5556	52.7778	36.1111	16.6667	13.8889
97.2222	97.2222	94.4444	97.2222	97.2222	97.2222	100	100	97.2222	97.2222	94.4444	94.4444	91.6667	88.8889	94.4444	97.2222	80.5556	94.4444	94.4444	83.3333	83.3333	77.7778	66.6667	69.4444	61.1111	55.5556	33.3333	19.4444	16.6667
97.2222	97.2222	97.2222	97.2222	94.4444	100	100	94.4444	100	100	97.2222	100	97.2222	97.2222	91.6667	86.1111	88.8889	86.1111	88.8889	77.7778	86.1111	69.4444	69.4444	47.2222	58.3333	52.7778	27.7778	19.4444	25
88.8889	91.6667	97.2222	100	91.6667	94.4444	94.4444	97.2222	94.4444	94.4444	97.2222	88.8889	91.6667	88.8889	80.5556	86.1111	83.3333	88.8889	80.5556	75	75	77.7778	72.2222	52.7778	63.8889	55.5556	38.8889	33.3333	11.1111
97.2222	94.4444	91.6667	94.4444	94.4444	97.2222	91.6667	86.1111	97.2222	94.4444	86.1111	94.4444	94.4444	100	75	83.3333	80.5556	88.8889	83.3333	86.1111	77.7778	77.7778	80.5556	61.1111	61.1111	52.7778	44.4444	19.4444	8.33333
88.8889	88.8889	97.2222	94.4444	88.8889	94.4444	86.1111	94.4444	88.8889	88.8889	94.4444	88.8889	88.8889	77.7778	88.8889	88.8889	77.7778	83.3333	77.7778	91.6667	77.7778	75	75	69.4444	58.3333	52.7778	36.1111	27.7778	11.1111
94.4444	91.6667	97.2222	94.4444	91.6667	94.4444	86.1111	100	88.8889	94.4444	91.6667	94.4444	97.2222	88.8889	86.1111	91.6667	75	83.3333	86.1111	72.2222	77.7778	77.7778	75	72.2222	55.5556	55.5556	41.6667	19.4444	13.8889
91.6667	94.4444	94.4444	88.8889	91.6667	94.4444	88.8889	97.2222	91.6667	91.6667	97.2222	94.4444	91.6667	88.8889	86.1111	86.1111	86.1111	83.3333	83.3333	80.5556	80.5556	69.4444	69.4444	58.3333	52.7778	38.8889	41.6667	13.8889	8.33333

## Sheet: Figure 6A
Figure 6A
PCA: percentage variance explaiend
Rows: Subject 1~8, Columns: Principal Component (PC) number from 1 to 29
50.2397	61.6093	72.3947	78.9146	83.6486	87.6241	90.9232	93.112	94.2949	95.3587	96.3084	97.1177	97.6335	98.017	98.3441	98.6496	98.9177	99.1281	99.3336	99.5066	99.6226	99.7214	99.8142	99.8726	99.9189	99.9521	99.973	99.9886	100
53.2887	66.6445	78.8003	83.8848	87.4425	89.9626	92.0679	93.7823	95.1563	96.0749	96.8081	97.4636	97.9445	98.2839	98.5738	98.8301	99.0367	99.2269	99.3836	99.5187	99.6396	99.7402	99.8099	99.8755	99.9274	99.9506	99.9715	99.987	100
45.0451	68.3978	78.1075	84.7917	88.1059	90.7912	92.9545	94.2034	95.2294	96.1899	96.8508	97.497	97.9256	98.3101	98.6271	98.9159	99.1501	99.3134	99.4636	99.5894	99.6898	99.7702	99.8346	99.8981	99.9495	99.9789	99.991	99.9969	100
60.5443	69.3078	77.6451	83.2244	87.8013	90.9524	93.211	94.6882	95.8604	96.7048	97.2858	97.8425	98.2581	98.5809	98.8661	99.14	99.3297	99.467	99.5848	99.6771	99.7556	99.8163	99.871	99.9223	99.9557	99.9759	99.9874	99.9969	100
53.1195	67.0904	75.2551	82.8583	86.3795	88.7196	90.657	92.366	93.9526	95.076	96.1468	96.8074	97.3736	97.8985	98.4174	98.7571	99.0545	99.2959	99.493	99.6292	99.7215	99.794	99.8495	99.8938	99.9262	99.9525	99.976	99.9913	100
54.1108	68.9183	77.015	81.9008	86.0857	90.0154	92.2792	93.8468	94.9982	95.9344	96.6631	97.3551	97.8436	98.2167	98.5416	98.8263	99.0515	99.2567	99.4155	99.5454	99.6419	99.7281	99.8014	99.8684	99.9157	99.9574	99.9759	99.9883	100
42.209	59.8586	74.1863	80.3657	85.3351	88.7543	91.1871	92.6471	93.9708	95.0169	95.9965	96.6632	97.2913	97.8283	98.2894	98.684	98.9783	99.1998	99.3774	99.5072	99.6303	99.7384	99.8242	99.876	99.9159	99.9548	99.9845	99.9953	100
38.5039	70.125	79.9542	84.3714	88.2541	91.6226	93.4304	94.851	95.8712	96.6644	97.355	97.8874	98.2957	98.6406	98.9201	99.1162	99.2604	99.4002	99.5107	99.6073	99.6946	99.7653	99.8305	99.8859	99.9362	99.9654	99.9823	99.9945	100
NLPCA: percentage variance explaiend
Rows: Subject 1~8, Columns: Dimension number from 1 to 29
51.95	63.63	73.53	77.38	81.98	84.99	87.03	88.6	89.69	90.7	91.24	91.47	91.73	91.9	91.98	91.99	92	92.01	92.03	92.04	92.04	92.04	92.04	92.04	92.04	92.04	92.04	92.04	92.06
54.88	68.72	80.86	85.57	88.11	90.45	92.29	93.34	94.42	95.07	95.61	95.91	96.14	96.21	96.23	96.24	96.25	96.26	96.26	96.27	96.27	96.28	96.28	96.28	96.28	96.28	96.28	96.28	96.28
50.52	71.65	80.08	86.14	89.15	91.44	93.04	94.19	95.1	95.72	96.15	96.44	96.68	96.89	97	97.02	97.03	97.03	97.03	97.03	97.03	97.03	97.03	97.03	97.03	97.03	97.03	97.03	97.03
62.79	71.3	78.78	83.91	87.37	90.12	92.11	93.08	93.79	94.33	94.61	94.77	94.93	94.99	95.01	95.04	95.07	95.08	95.08	95.08	95.08	95.08	95.08	95.08	95.08	95.08	95.08	95.08	95.08
56.51	69.04	76.56	81.8	85.21	86.91	88.66	90.2	91.14	91.99	92.6	93.12	93.55	93.68	93.74	93.78	93.8	93.83	93.89	93.9	93.91	93.97	93.98	93.99	93.99	93.99	93.99	93.99	94
58.51	73.43	79.73	83.94	87.91	90.17	91.87	92.97	93.83	94.24	94.6	94.85	94.93	95.02	95.05	95.07	95.09	95.1	95.11	95.11	95.11	95.11	95.11	95.11	95.11	95.11	95.11	95.11	95.11
43.86	59.72	72.53	78.27	83.14	85.91	88.15	89.59	90.66	91.65	92.5	92.99	93.11	93.19	93.25	93.31	93.37	93.4	93.4	93.42	93.44	93.45	93.46	93.47	93.47	93.47	93.47	93.47	93.49
40.5	71.48	80.87	84.31	87.6	89.77	91.31	92.14	92.85	93.52	94	94.32	94.52	94.59	94.61	94.62	94.63	94.63	94.63	94.64	94.64	94.64	94.64	94.64	94.64	94.64	94.64	94.64	94.64
Isomap: percentage variance explaiend
Rows: Subject 1~8, Columns: Dimension number from 1 to 29
44.5362	58.775	67.6464	74.5273	78.3962	81.8677	84.1365	85.8296	87.4067	88.8363	89.9467	90.953	91.829	92.6395	93.4005	94.0649	94.683	95.2729	95.8437	96.3725	96.8919	97.36	97.8167	98.2256	98.6213	98.9906	99.3509	99.6809	100
37.3865	53.9496	65.7307	72.4752	78.272	81.8792	84.004	85.8746	87.7029	89.3061	90.6022	91.7766	92.7422	93.5942	94.3959	95.105	95.726	96.2561	96.7379	97.1814	97.579	97.9614	98.3143	98.63	98.9321	99.2221	99.4915	99.7508	100
33.7937	56.2267	64.8494	71.1296	76.8572	80.6111	83.2708	85.2035	86.8009	88.1583	89.4193	90.5616	91.5635	92.4256	93.1955	93.9428	94.616	95.206	95.7623	96.2855	96.794	97.2847	97.7598	98.1806	98.5812	98.9625	99.3258	99.6749	100
48.3753	58.8199	66.1867	72.0981	76.9493	81.0529	83.7235	85.7027	87.3319	88.8081	90.0838	91.1253	92.1079	92.9317	93.7054	94.4172	95.0861	95.673	96.1919	96.667	97.1257	97.5506	97.9616	98.3572	98.7386	99.0833	99.4138	99.7178	100
39.8877	54.583	64.3744	71.8778	75.9597	79.2118	81.9134	84.3239	86.0879	87.507	88.8595	90.1124	91.1662	92.1668	92.9525	93.693	94.3813	95.0221	95.6138	96.1648	96.7042	97.221	97.6986	98.1415	98.5647	98.9515	99.3153	99.6661	100
47.1042	64.0601	72.6008	78.1486	81.2196	83.6481	85.5274	87.1714	88.6011	89.8176	90.9285	91.8693	92.686	93.4171	94.0738	94.6885	95.2859	95.8165	96.316	96.779	97.2285	97.6622	98.0542	98.4107	98.7566	99.0883	99.4097	99.7128	100
38.0176	57.2087	67.4785	73.2324	77.5445	80.8252	83.2016	85.0379	86.7	88.1097	89.4233	90.5951	91.6296	92.47	93.2406	93.9896	94.6614	95.274	95.8738	96.442	96.9371	97.4084	97.85	98.2625	98.6587	99.0241	99.37	99.6907	100
31.4281	59.9454	67.2032	73.603	78.2954	81.9697	83.7066	85.3122	86.7094	87.9513	89.0351	90.0796	91.0495	91.9959	92.8215	93.6075	94.3606	94.9991	95.631	96.1705	96.6803	97.1771	97.6375	98.0852	98.5119	98.9009	99.2881	99.6471	100

## Sheet: Figure 6B
Figure 6B
PCA: Classification Accuracy (%)
Rows: Repetitions of each subject. Subject 1's repititions are row 1~5, subject 2's are row 6~10 and the rest are laid out in the same order. There are 8 subjects and each subject is repeated 5 times. Columns are the number of PCs removed.
94.1176	91.1765	91.1765	91.1765	100	91.1765	94.1176	91.1765	94.1176	94.1176	85.2941	85.2941	91.1765	88.2353	91.1765	82.3529	88.2353	82.3529	85.2941	82.3529	88.2353	55.8824	55.8824	55.8824	47.0588	35.2941	29.4118	26.4706	8.82353
91.1765	97.0588	94.1176	94.1176	94.1176	100	94.1176	88.2353	91.1765	91.1765	97.0588	82.3529	91.1765	85.2941	94.1176	94.1176	85.2941	76.4706	85.2941	73.5294	85.2941	61.7647	64.7059	47.0588	44.1176	32.3529	32.3529	35.2941	8.82353
94.1176	100	91.1765	94.1176	100	91.1765	91.1765	97.0588	91.1765	100	88.2353	88.2353	91.1765	91.1765	85.2941	97.0588	85.2941	85.2941	79.4118	82.3529	79.4118	64.7059	58.8235	50	26.4706	47.0588	23.5294	17.6471	14.7059
91.1765	94.1176	94.1176	88.2353	91.1765	94.1176	88.2353	97.0588	97.0588	91.1765	91.1765	91.1765	85.2941	88.2353	91.1765	79.4118	85.2941	82.3529	79.4118	79.4118	70.5882	67.6471	61.7647	61.7647	38.2353	52.9412	14.7059	23.5294	2.94118
97.0588	94.1176	94.1176	94.1176	85.2941	100	100	88.2353	97.0588	91.1765	97.0588	94.1176	97.0588	94.1176	88.2353	82.3529	88.2353	91.1765	85.2941	79.4118	70.5882	67.6471	47.0588	50	44.1176	32.3529	32.3529	14.7059	14.7059
96.6667	90	93.3333	93.3333	93.3333	93.3333	83.3333	76.6667	83.3333	70	80	83.3333	70	83.3333	83.3333	80	60	70	76.6667	60	60	53.3333	46.6667	43.3333	36.6667	26.6667	23.3333	6.66667	13.3333
86.6667	83.3333	93.3333	86.6667	93.3333	86.6667	83.3333	86.6667	73.3333	76.6667	80	80	70	73.3333	76.6667	66.6667	63.3333	63.3333	56.6667	60	60	46.6667	40	36.6667	26.6667	40	16.6667	20	13.3333
90	96.6667	86.6667	80	90	86.6667	90	73.3333	80	83.3333	90	83.3333	76.6667	80	63.3333	60	70	66.6667	46.6667	50	56.6667	46.6667	43.3333	30	46.6667	23.3333	36.6667	10	6.66667
93.3333	86.6667	90	90	86.6667	80	73.3333	83.3333	83.3333	86.6667	76.6667	63.3333	86.6667	73.3333	90	66.6667	63.3333	73.3333	50	50	50	53.3333	40	30	30	43.3333	20	10	13.3333
93.3333	86.6667	86.6667	96.6667	93.3333	93.3333	86.6667	93.3333	90	83.3333	86.6667	70	86.6667	80	70	80	63.3333	70	53.3333	56.6667	60	46.6667	43.3333	40	50	26.6667	16.6667	13.3333	3.33333
100	89.6552	100	96.5517	96.5517	89.6552	100	96.5517	89.6552	89.6552	79.3103	79.3103	86.2069	79.3103	75.8621	79.3103	65.5172	68.9655	79.3103	58.6207	58.6207	44.8276	41.3793	37.931	37.931	37.931	27.5862	27.5862	6.89655
93.1034	93.1034	100	96.5517	100	96.5517	93.1034	89.6552	89.6552	93.1034	89.6552	93.1034	75.8621	72.4138	82.7586	79.3103	75.8621	58.6207	68.9655	58.6207	65.5172	34.4828	44.8276	44.8276	27.5862	34.4828	17.2414	24.1379	6.89655
93.1034	96.5517	100	89.6552	93.1034	100	96.5517	96.5517	96.5517	93.1034	93.1034	82.7586	82.7586	79.3103	72.4138	72.4138	72.4138	58.6207	65.5172	62.069	62.069	41.3793	51.7241	44.8276	27.5862	34.4828	41.3793	13.7931	3.44828
96.5517	96.5517	96.5517	100	93.1034	96.5517	96.5517	89.6552	86.2069	96.5517	86.2069	75.8621	79.3103	79.3103	79.3103	79.3103	79.3103	68.9655	62.069	62.069	58.6207	48.2759	34.4828	51.7241	37.931	37.931	20.6897	13.7931	10.3448
100	93.1034	93.1034	100	96.5517	93.1034	93.1034	89.6552	89.6552	89.6552	93.1034	79.3103	82.7586	79.3103	72.4138	82.7586	72.4138	68.9655	65.5172	68.9655	58.6207	48.2759	34.4828	44.8276	48.2759	34.4828	27.5862	17.2414	6.89655
100	92.8571	100	96.4286	89.2857	92.8571	100	100	96.4286	89.2857	85.7143	82.1429	82.1429	78.5714	75	78.5714	71.4286	67.8571	75	67.8571	50	53.5714	57.1429	35.7143	50	25	3.57143	14.2857	7.14286
96.4286	100	100	85.7143	89.2857	100	92.8571	100	85.7143	85.7143	82.1429	78.5714	78.5714	82.1429	89.2857	78.5714	89.2857	64.2857	60.7143	50	60.7143	60.7143	57.1429	35.7143	32.1429	21.4286	21.4286	10.7143	10.7143
100	92.8571	96.4286	92.8571	89.2857	100	92.8571	85.7143	78.5714	75	85.7143	78.5714	82.1429	82.1429	71.4286	78.5714	67.8571	67.8571	75	53.5714	60.7143	64.2857	50	50	35.7143	25	28.5714	21.4286	14.2857
92.8571	96.4286	92.8571	92.8571	92.8571	92.8571	96.4286	92.8571	89.2857	85.7143	96.4286	85.7143	92.8571	78.5714	75	82.1429	78.5714	75	67.8571	60.7143	78.5714	53.5714	50	35.7143	28.5714	42.8571	28.5714	10.7143	7.14286
89.2857	96.4286	96.4286	96.4286	92.8571	92.8571	100	82.1429	89.2857	89.2857	89.2857	82.1429	85.7143	78.5714	64.2857	75	71.4286	64.2857	71.4286	64.2857	57.1429	71.4286	64.2857	46.4286	32.1429	42.8571	28.5714	14.2857	10.7143
96.9697	96.9697	87.8788	96.9697	84.8485	87.8788	90.9091	90.9091	81.8182	90.9091	81.8182	84.8485	84.8485	72.7273	78.7879	72.7273	81.8182	69.697	63.6364	69.697	66.6667	72.7273	60.6061	54.5455	48.4848	42.4242	27.2727	27.2727	6.06061
93.9394	87.8788	90.9091	93.9394	93.9394	90.9091	90.9091	87.8788	87.8788	90.9091	81.8182	84.8485	81.8182	84.8485	81.8182	75.7576	81.8182	69.697	63.6364	78.7879	54.5455	60.6061	51.5152	54.5455	48.4848	42.4242	21.2121	15.1515	9.09091
96.9697	96.9697	93.9394	100	93.9394	84.8485	87.8788	90.9091	84.8485	81.8182	84.8485	87.8788	81.8182	69.697	78.7879	66.6667	78.7879	69.697	78.7879	63.6364	69.697	63.6364	54.5455	51.5152	39.3939	27.2727	21.2121	18.1818	12.1212
93.9394	93.9394	90.9091	84.8485	93.9394	87.8788	93.9394	93.9394	90.9091	90.9091	87.8788	81.8182	84.8485	78.7879	66.6667	75.7576	72.7273	84.8485	63.6364	63.6364	63.6364	60.6061	60.6061	54.5455	54.5455	30.303	24.2424	15.1515	12.1212
90.9091	96.9697	96.9697	90.9091	90.9091	93.9394	87.8788	84.8485	81.8182	87.8788	87.8788	81.8182	81.8182	84.8485	75.7576	75.7576	87.8788	69.697	66.6667	78.7879	63.6364	63.6364	54.5455	54.5455	45.4545	42.4242	21.2121	18.1818	6.06061
93.3333	93.3333	93.3333	96.6667	93.3333	93.3333	100	96.6667	100	96.6667	86.6667	93.3333	83.3333	86.6667	73.3333	76.6667	66.6667	76.6667	86.6667	70	70	53.3333	70	53.3333	53.3333	33.3333	26.6667	16.6667	10
93.3333	93.3333	93.3333	93.3333	93.3333	96.6667	96.6667	96.6667	93.3333	93.3333	86.6667	90	90	76.6667	80	76.6667	70	80	83.3333	73.3333	60	70	53.3333	33.3333	36.6667	43.3333	20	33.3333	20
100	86.6667	93.3333	90	100	90	93.3333	90	83.3333	93.3333	93.3333	93.3333	86.6667	93.3333	76.6667	76.6667	70	80	80	73.3333	80	53.3333	53.3333	63.3333	43.3333	60	33.3333	26.6667	16.6667
100	96.6667	100	96.6667	83.3333	100	96.6667	86.6667	86.6667	90	100	80	93.3333	76.6667	80	66.6667	63.3333	66.6667	90	66.6667	73.3333	60	50	46.6667	43.3333	40	26.6667	20	10
96.6667	93.3333	100	93.3333	93.3333	90	93.3333	93.3333	93.3333	86.6667	93.3333	86.6667	73.3333	90	73.3333	73.3333	83.3333	66.6667	66.6667	66.6667	70	66.6667	56.6667	56.6667	36.6667	33.3333	30	20	10
100	100	100	87.0968	90.3226	83.871	90.3226	93.5484	77.4194	80.6452	77.4194	74.1935	77.4194	64.5161	77.4194	64.5161	77.4194	74.1935	54.8387	51.6129	51.6129	41.9355	48.3871	38.7097	22.5806	29.0323	22.5806	19.3548	6.45161
100	93.5484	100	87.0968	90.3226	83.871	87.0968	83.871	83.871	74.1935	80.6452	74.1935	77.4194	87.0968	58.0645	64.5161	61.2903	64.5161	67.7419	61.2903	54.8387	51.6129	45.1613	32.2581	32.2581	29.0323	16.129	16.129	6.45161
96.7742	93.5484	100	90.3226	83.871	93.5484	93.5484	80.6452	90.3226	74.1935	74.1935	87.0968	83.871	70.9677	74.1935	70.9677	74.1935	61.2903	70.9677	58.0645	54.8387	61.2903	45.1613	38.7097	32.2581	38.7097	12.9032	12.9032	12.9032
100	93.5484	96.7742	93.5484	83.871	87.0968	87.0968	80.6452	80.6452	80.6452	80.6452	74.1935	80.6452	74.1935	77.4194	80.6452	64.5161	58.0645	64.5161	41.9355	51.6129	54.8387	58.0645	38.7097	41.9355	12.9032	19.3548	22.5806	3.22581
96.7742	96.7742	96.7742	90.3226	83.871	87.0968	90.3226	83.871	80.6452	83.871	90.3226	87.0968	77.4194	70.9677	74.1935	80.6452	61.2903	70.9677	74.1935	67.7419	48.3871	51.6129	38.7097	35.4839	35.4839	25.8065	22.5806	16.129	12.9032
86.2069	93.1034	86.2069	89.6552	82.7586	86.2069	86.2069	82.7586	89.6552	79.3103	79.3103	79.3103	75.8621	79.3103	65.5172	58.6207	65.5172	55.1724	41.3793	37.931	41.3793	41.3793	48.2759	44.8276	27.5862	27.5862	17.2414	13.7931	3.44828
79.3103	89.6552	89.6552	89.6552	79.3103	82.7586	79.3103	79.3103	72.4138	82.7586	75.8621	72.4138	68.9655	65.5172	55.1724	51.7241	55.1724	48.2759	62.069	55.1724	62.069	44.8276	34.4828	34.4828	24.1379	37.931	17.2414	13.7931	6.89655
93.1034	86.2069	79.3103	82.7586	75.8621	72.4138	82.7586	89.6552	79.3103	82.7586	89.6552	75.8621	72.4138	55.1724	55.1724	51.7241	55.1724	55.1724	55.1724	65.5172	44.8276	37.931	44.8276	37.931	37.931	17.2414	17.2414	17.2414	10.3448
89.6552	86.2069	93.1034	96.5517	93.1034	89.6552	89.6552	82.7586	79.3103	79.3103	68.9655	62.069	86.2069	65.5172	55.1724	55.1724	51.7241	65.5172	44.8276	58.6207	31.0345	48.2759	44.8276	34.4828	24.1379	24.1379	10.3448	13.7931	3.44828
89.6552	79.3103	89.6552	89.6552	89.6552	86.2069	82.7586	79.3103	79.3103	79.3103	82.7586	79.3103	72.4138	55.1724	62.069	65.5172	55.1724	58.6207	48.2759	55.1724	44.8276	51.7241	37.931	34.4828	27.5862	17.2414	27.5862	20.6897	10.3448
NLPCA: Classification Accuracy (%)
Rows: Same as above. There are 8 subjects and each subject is repeated 5 times. Columns are the number of PCs removed.
97.0588	97.0588	91.1765	91.1765	94.1176	91.1765	94.1176	100	100	91.1765	97.0588	100	100	97.0588	94.1176	85.2941	94.1176	82.3529	88.2353	85.2941	91.1765	85.2941	79.4118	76.4706	67.6471	55.8824	44.1176	29.4118	8.82353
94.1176	94.1176	88.2353	97.0588	94.1176	97.0588	94.1176	97.0588	94.1176	88.2353	94.1176	100	94.1176	94.1176	91.1765	94.1176	97.0588	97.0588	94.1176	88.2353	85.2941	64.7059	85.2941	76.4706	67.6471	61.7647	47.0588	14.7059	14.7059
88.2353	94.1176	100	97.0588	94.1176	97.0588	97.0588	97.0588	97.0588	97.0588	94.1176	94.1176	91.1765	94.1176	94.1176	91.1765	94.1176	85.2941	97.0588	85.2941	85.2941	88.2353	88.2353	76.4706	73.5294	61.7647	41.1765	26.4706	14.7059
94.1176	94.1176	88.2353	97.0588	97.0588	94.1176	91.1765	97.0588	100	94.1176	97.0588	94.1176	97.0588	88.2353	88.2353	94.1176	94.1176	85.2941	91.1765	76.4706	88.2353	76.4706	79.4118	70.5882	64.7059	47.0588	44.1176	23.5294	11.7647
94.1176	91.1765	94.1176	100	94.1176	100	97.0588	97.0588	94.1176	94.1176	100	97.0588	94.1176	97.0588	94.1176	94.1176	91.1765	91.1765	94.1176	94.1176	79.4118	79.4118	85.2941	79.4118	58.8235	61.7647	41.1765	41.1765	14.7059
93.3333	93.3333	100	93.3333	90	93.3333	90	96.6667	90	86.6667	93.3333	86.6667	93.3333	86.6667	90	100	90	86.6667	93.3333	90	83.3333	86.6667	80	80	76.6667	60	46.6667	26.6667	10
96.6667	90	96.6667	83.3333	90	90	93.3333	90	86.6667	86.6667	93.3333	93.3333	96.6667	96.6667	86.6667	93.3333	86.6667	90	96.6667	86.6667	83.3333	80	86.6667	76.6667	56.6667	43.3333	43.3333	20	13.3333
100	90	100	100	83.3333	90	93.3333	93.3333	93.3333	90	93.3333	90	90	90	96.6667	96.6667	96.6667	86.6667	83.3333	93.3333	100	90	86.6667	80	80	56.6667	33.3333	16.6667	16.6667
96.6667	86.6667	93.3333	86.6667	86.6667	93.3333	93.3333	90	96.6667	86.6667	90	96.6667	93.3333	86.6667	90	96.6667	90	100	90	90	76.6667	86.6667	83.3333	80	76.6667	53.3333	46.6667	20	10
96.6667	90	96.6667	86.6667	90	93.3333	96.6667	90	90	93.3333	90	96.6667	86.6667	93.3333	93.3333	96.6667	96.6667	96.6667	90	90	90	83.3333	80	73.3333	56.6667	60	40	20	3.33333
100	93.1034	100	96.5517	100	96.5517	93.1034	100	100	89.6552	100	93.1034	100	100	100	93.1034	96.5517	93.1034	100	100	96.5517	96.5517	89.6552	89.6552	82.7586	82.7586	75.8621	34.4828	6.89655
96.5517	100	96.5517	100	96.5517	96.5517	93.1034	100	100	93.1034	89.6552	100	100	96.5517	96.5517	96.5517	96.5517	96.5517	96.5517	93.1034	93.1034	96.5517	93.1034	86.2069	75.8621	79.3103	79.3103	34.4828	13.7931
86.2069	100	100	100	100	96.5517	89.6552	100	100	93.1034	96.5517	93.1034	96.5517	96.5517	93.1034	96.5517	96.5517	96.5517	96.5517	96.5517	100	89.6552	93.1034	93.1034	79.3103	86.2069	65.5172	34.4828	10.3448
100	96.5517	96.5517	96.5517	93.1034	96.5517	96.5517	100	100	100	96.5517	100	96.5517	89.6552	100	100	93.1034	96.5517	100	93.1034	93.1034	96.5517	93.1034	79.3103	93.1034	82.7586	55.1724	41.3793	17.2414
100	100	100	100	96.5517	100	96.5517	100	96.5517	96.5517	96.5517	93.1034	93.1034	96.5517	100	89.6552	100	96.5517	89.6552	100	100	96.5517	86.2069	86.2069	86.2069	86.2069	68.9655	37.931	13.7931
96.4286	100	96.4286	100	100	96.4286	96.4286	96.4286	100	100	100	92.8571	100	100	96.4286	100	96.4286	89.2857	92.8571	85.7143	100	92.8571	78.5714	92.8571	71.4286	82.1429	57.1429	32.1429	7.14286
96.4286	96.4286	96.4286	96.4286	96.4286	100	96.4286	100	92.8571	96.4286	96.4286	89.2857	96.4286	96.4286	89.2857	92.8571	100	89.2857	92.8571	92.8571	89.2857	89.2857	85.7143	89.2857	64.2857	71.4286	60.7143	35.7143	7.14286
92.8571	89.2857	92.8571	96.4286	92.8571	100	100	96.4286	96.4286	92.8571	92.8571	96.4286	92.8571	96.4286	100	96.4286	92.8571	100	96.4286	89.2857	92.8571	85.7143	85.7143	82.1429	78.5714	57.1429	57.1429	25	14.2857
96.4286	85.7143	100	92.8571	100	96.4286	96.4286	96.4286	96.4286	92.8571	96.4286	92.8571	89.2857	92.8571	92.8571	96.4286	96.4286	92.8571	89.2857	96.4286	100	92.8571	85.7143	75	60.7143	75	46.4286	39.2857	10.7143
96.4286	92.8571	96.4286	96.4286	92.8571	92.8571	96.4286	92.8571	96.4286	100	96.4286	89.2857	96.4286	96.4286	96.4286	96.4286	96.4286	92.8571	96.4286	92.8571	92.8571	96.4286	85.7143	78.5714	85.7143	71.4286	53.5714	42.8571	14.2857
93.9394	100	84.8485	96.9697	87.8788	93.9394	96.9697	96.9697	93.9394	90.9091	93.9394	90.9091	96.9697	90.9091	93.9394	90.9091	93.9394	90.9091	96.9697	96.9697	84.8485	87.8788	84.8485	84.8485	63.6364	54.5455	48.4848	27.2727	3.0303
96.9697	93.9394	100	90.9091	96.9697	87.8788	96.9697	93.9394	93.9394	90.9091	96.9697	93.9394	87.8788	93.9394	93.9394	93.9394	87.8788	96.9697	96.9697	87.8788	81.8182	90.9091	81.8182	81.8182	69.697	63.6364	54.5455	27.2727	0
93.9394	93.9394	93.9394	93.9394	100	100	100	90.9091	90.9091	93.9394	96.9697	90.9091	100	87.8788	96.9697	96.9697	90.9091	93.9394	93.9394	84.8485	84.8485	84.8485	78.7879	75.7576	63.6364	60.6061	54.5455	18.1818	9.09091
93.9394	100	100	96.9697	93.9394	96.9697	96.9697	93.9394	96.9697	96.9697	93.9394	90.9091	93.9394	87.8788	90.9091	93.9394	96.9697	90.9091	81.8182	87.8788	84.8485	90.9091	84.8485	81.8182	69.697	63.6364	54.5455	24.2424	3.0303
100	100	100	100	93.9394	93.9394	87.8788	90.9091	87.8788	93.9394	90.9091	93.9394	90.9091	96.9697	100	90.9091	96.9697	93.9394	90.9091	87.8788	90.9091	90.9091	84.8485	78.7879	57.5758	57.5758	39.3939	33.3333	0
96.6667	100	96.6667	96.6667	93.3333	90	96.6667	96.6667	100	100	100	100	100	100	96.6667	93.3333	93.3333	100	93.3333	93.3333	96.6667	93.3333	100	96.6667	83.3333	86.6667	73.3333	46.6667	10
100	96.6667	100	100	96.6667	93.3333	90	90	93.3333	100	100	96.6667	93.3333	100	96.6667	96.6667	96.6667	96.6667	93.3333	100	93.3333	90	90	80	83.3333	70	76.6667	60	20
93.3333	100	100	100	96.6667	100	100	96.6667	96.6667	96.6667	96.6667	96.6667	100	100	100	96.6667	93.3333	96.6667	90	90	93.3333	90	93.3333	96.6667	86.6667	86.6667	70	53.3333	30
96.6667	96.6667	100	96.6667	100	93.3333	93.3333	93.3333	100	93.3333	96.6667	96.6667	96.6667	96.6667	96.6667	100	96.6667	100	93.3333	90	96.6667	96.6667	93.3333	90	80	90	86.6667	46.6667	16.6667
100	93.3333	96.6667	100	96.6667	96.6667	100	90	96.6667	96.6667	96.6667	100	100	96.6667	96.6667	96.6667	90	90	96.6667	93.3333	93.3333	90	90	93.3333	96.6667	80	70	33.3333	13.3333
90.3226	96.7742	100	90.3226	96.7742	100	100	100	100	100	96.7742	93.5484	90.3226	90.3226	96.7742	80.6452	90.3226	80.6452	80.6452	77.4194	83.871	83.871	77.4194	87.0968	67.7419	74.1935	58.0645	35.4839	16.129
93.5484	93.5484	100	96.7742	100	96.7742	93.5484	87.0968	96.7742	96.7742	93.5484	100	93.5484	83.871	90.3226	93.5484	87.0968	96.7742	83.871	90.3226	83.871	83.871	83.871	87.0968	67.7419	70.9677	48.3871	29.0323	12.9032
96.7742	100	100	96.7742	100	96.7742	93.5484	93.5484	96.7742	93.5484	100	93.5484	93.5484	90.3226	93.5484	87.0968	87.0968	93.5484	83.871	90.3226	80.6452	90.3226	87.0968	83.871	90.3226	70.9677	51.6129	45.1613	9.67742
96.7742	93.5484	93.5484	90.3226	96.7742	93.5484	93.5484	96.7742	90.3226	96.7742	93.5484	90.3226	93.5484	83.871	96.7742	96.7742	90.3226	93.5484	90.3226	83.871	80.6452	80.6452	80.6452	83.871	80.6452	67.7419	51.6129	29.0323	9.67742
96.7742	96.7742	96.7742	90.3226	93.5484	93.5484	90.3226	93.5484	96.7742	96.7742	100	100	87.0968	93.5484	93.5484	83.871	90.3226	87.0968	90.3226	83.871	90.3226	90.3226	80.6452	77.4194	74.1935	74.1935	35.4839	35.4839	12.9032
89.6552	89.6552	93.1034	93.1034	89.6552	79.3103	86.2069	93.1034	93.1034	93.1034	89.6552	93.1034	96.5517	89.6552	86.2069	89.6552	89.6552	89.6552	82.7586	86.2069	89.6552	86.2069	79.3103	79.3103	51.7241	51.7241	27.5862	24.1379	13.7931
93.1034	89.6552	89.6552	93.1034	93.1034	86.2069	93.1034	93.1034	82.7586	89.6552	89.6552	100	79.3103	89.6552	96.5517	93.1034	82.7586	93.1034	93.1034	89.6552	86.2069	75.8621	75.8621	79.3103	65.5172	44.8276	37.931	41.3793	3.44828
89.6552	89.6552	96.5517	89.6552	82.7586	89.6552	89.6552	93.1034	89.6552	89.6552	96.5517	89.6552	82.7586	96.5517	89.6552	82.7586	96.5517	89.6552	89.6552	86.2069	86.2069	75.8621	79.3103	72.4138	55.1724	48.2759	44.8276	24.1379	6.89655
89.6552	100	96.5517	93.1034	86.2069	93.1034	79.3103	86.2069	93.1034	89.6552	93.1034	82.7586	93.1034	89.6552	89.6552	89.6552	86.2069	100	82.7586	86.2069	65.5172	86.2069	68.9655	86.2069	51.7241	44.8276	34.4828	34.4828	10.3448
93.1034	86.2069	96.5517	86.2069	86.2069	96.5517	89.6552	100	89.6552	93.1034	86.2069	86.2069	86.2069	89.6552	93.1034	82.7586	89.6552	100	82.7586	89.6552	86.2069	75.8621	79.3103	86.2069	68.9655	48.2759	48.2759	34.4828	10.3448
Isomap: Classification Accuracy (%)
Rows: Same as above. There are 8 subjects and each subject is repeated 5 times. Columns are the number of PCs removed.
88.2353	88.2353	79.4118	88.2353	82.3529	85.2941	85.2941	88.2353	82.3529	79.4118	85.2941	88.2353	73.5294	79.4118	70.5882	73.5294	55.8824	70.5882	58.8235	61.7647	61.7647	55.8824	50	44.1176	52.9412	41.1765	23.5294	8.82353	8.82353
85.2941	85.2941	82.3529	85.2941	88.2353	88.2353	88.2353	91.1765	79.4118	79.4118	88.2353	79.4118	82.3529	85.2941	73.5294	79.4118	70.5882	76.4706	64.7059	67.6471	67.6471	44.1176	50	50	44.1176	35.2941	26.4706	17.6471	11.7647
91.1765	85.2941	91.1765	85.2941	88.2353	91.1765	79.4118	88.2353	82.3529	85.2941	85.2941	85.2941	88.2353	82.3529	88.2353	76.4706	70.5882	70.5882	64.7059	55.8824	58.8235	58.8235	52.9412	41.1765	44.1176	38.2353	32.3529	17.6471	11.7647
91.1765	97.0588	88.2353	79.4118	91.1765	79.4118	85.2941	85.2941	82.3529	85.2941	82.3529	88.2353	79.4118	85.2941	79.4118	67.6471	67.6471	76.4706	67.6471	70.5882	61.7647	50	44.1176	44.1176	35.2941	32.3529	29.4118	20.5882	11.7647
88.2353	88.2353	88.2353	94.1176	79.4118	85.2941	85.2941	82.3529	85.2941	76.4706	91.1765	85.2941	85.2941	79.4118	79.4118	85.2941	73.5294	76.4706	67.6471	64.7059	61.7647	55.8824	47.0588	58.8235	41.1765	38.2353	32.3529	29.4118	8.82353
90	90	90	90	83.3333	90	83.3333	86.6667	80	83.3333	73.3333	80	76.6667	76.6667	80	66.6667	63.3333	66.6667	63.3333	60	53.3333	53.3333	56.6667	46.6667	36.6667	30	26.6667	23.3333	16.6667
93.3333	93.3333	96.6667	93.3333	90	83.3333	83.3333	83.3333	86.6667	93.3333	83.3333	83.3333	76.6667	76.6667	73.3333	76.6667	73.3333	70	56.6667	66.6667	56.6667	56.6667	50	53.3333	43.3333	26.6667	16.6667	16.6667	10
96.6667	96.6667	96.6667	93.3333	93.3333	90	83.3333	86.6667	83.3333	83.3333	86.6667	83.3333	73.3333	70	73.3333	73.3333	63.3333	60	56.6667	53.3333	60	36.6667	50	50	36.6667	40	20	23.3333	16.6667
96.6667	90	93.3333	86.6667	86.6667	86.6667	90	80	83.3333	80	83.3333	86.6667	80	73.3333	83.3333	73.3333	66.6667	70	50	66.6667	53.3333	53.3333	53.3333	53.3333	50	30	26.6667	23.3333	20
83.3333	90	86.6667	93.3333	93.3333	93.3333	83.3333	86.6667	96.6667	83.3333	83.3333	70	83.3333	73.3333	70	83.3333	63.3333	70	56.6667	40	66.6667	43.3333	43.3333	40	40	36.6667	26.6667	16.6667	13.3333
100	96.5517	96.5517	93.1034	86.2069	89.6552	89.6552	93.1034	93.1034	93.1034	93.1034	100	89.6552	93.1034	96.5517	86.2069	75.8621	79.3103	68.9655	82.7586	72.4138	55.1724	58.6207	65.5172	68.9655	51.7241	62.069	37.931	10.3448
96.5517	100	100	100	96.5517	96.5517	96.5517	96.5517	96.5517	93.1034	96.5517	96.5517	93.1034	100	89.6552	86.2069	75.8621	82.7586	82.7586	82.7586	72.4138	62.069	72.4138	62.069	65.5172	48.2759	58.6207	41.3793	6.89655
93.1034	96.5517	89.6552	100	86.2069	100	89.6552	93.1034	93.1034	93.1034	93.1034	93.1034	86.2069	89.6552	79.3103	82.7586	86.2069	82.7586	82.7586	79.3103	72.4138	65.5172	68.9655	68.9655	68.9655	58.6207	41.3793	34.4828	6.89655
100	96.5517	96.5517	89.6552	89.6552	93.1034	96.5517	96.5517	100	100	96.5517	93.1034	93.1034	86.2069	93.1034	82.7586	82.7586	86.2069	75.8621	82.7586	68.9655	65.5172	65.5172	55.1724	65.5172	68.9655	37.931	34.4828	13.7931
100	96.5517	82.7586	89.6552	93.1034	96.5517	89.6552	89.6552	93.1034	96.5517	93.1034	96.5517	89.6552	86.2069	75.8621	82.7586	82.7586	82.7586	75.8621	72.4138	65.5172	68.9655	65.5172	62.069	55.1724	58.6207	44.8276	37.931	17.2414
100	96.4286	92.8571	100	96.4286	100	100	92.8571	92.8571	92.8571	92.8571	89.2857	92.8571	85.7143	89.2857	89.2857	82.1429	82.1429	89.2857	82.1429	85.7143	82.1429	82.1429	78.5714	71.4286	60.7143	50	25	14.2857
96.4286	96.4286	100	100	92.8571	89.2857	89.2857	96.4286	92.8571	89.2857	85.7143	92.8571	92.8571	89.2857	89.2857	89.2857	92.8571	92.8571	89.2857	85.7143	82.1429	82.1429	75	82.1429	60.7143	50	39.2857	28.5714	7.14286
89.2857	100	100	92.8571	89.2857	92.8571	96.4286	92.8571	100	92.8571	92.8571	92.8571	92.8571	92.8571	89.2857	85.7143	78.5714	85.7143	78.5714	78.5714	75	82.1429	67.8571	60.7143	75	50	39.2857	35.7143	10.7143
100	96.4286	96.4286	96.4286	100	89.2857	96.4286	89.2857	92.8571	92.8571	85.7143	89.2857	85.7143	89.2857	92.8571	89.2857	78.5714	89.2857	89.2857	85.7143	78.5714	75	71.4286	60.7143	57.1429	71.4286	53.5714	25	3.57143
96.4286	96.4286	96.4286	92.8571	100	96.4286	89.2857	96.4286	100	92.8571	92.8571	89.2857	89.2857	82.1429	89.2857	85.7143	82.1429	92.8571	89.2857	89.2857	82.1429	85.7143	75	78.5714	64.2857	57.1429	57.1429	32.1429	21.4286
100	96.9697	87.8788	90.9091	96.9697	93.9394	93.9394	96.9697	84.8485	90.9091	90.9091	90.9091	93.9394	84.8485	78.7879	87.8788	78.7879	90.9091	84.8485	81.8182	84.8485	75.7576	72.7273	66.6667	66.6667	60.6061	39.3939	21.2121	15.1515
90.9091	100	84.8485	90.9091	90.9091	100	93.9394	90.9091	87.8788	93.9394	87.8788	96.9697	81.8182	84.8485	90.9091	84.8485	87.8788	84.8485	75.7576	78.7879	81.8182	78.7879	75.7576	66.6667	60.6061	60.6061	48.4848	27.2727	24.2424
93.9394	90.9091	96.9697	87.8788	84.8485	87.8788	90.9091	90.9091	93.9394	100	93.9394	87.8788	87.8788	84.8485	84.8485	87.8788	84.8485	81.8182	72.7273	81.8182	72.7273	72.7273	72.7273	63.6364	63.6364	63.6364	33.3333	30.303	21.2121
84.8485	96.9697	87.8788	87.8788	93.9394	87.8788	93.9394	96.9697	81.8182	87.8788	90.9091	93.9394	90.9091	93.9394	72.7273	84.8485	75.7576	87.8788	78.7879	78.7879	72.7273	78.7879	78.7879	66.6667	63.6364	54.5455	42.4242	24.2424	18.1818
93.9394	87.8788	90.9091	90.9091	93.9394	90.9091	96.9697	90.9091	84.8485	93.9394	87.8788	90.9091	93.9394	90.9091	84.8485	81.8182	84.8485	87.8788	78.7879	84.8485	78.7879	72.7273	81.8182	60.6061	54.5455	51.5152	45.4545	36.3636	15.1515
100	90	93.3333	90	90	93.3333	90	90	96.6667	96.6667	93.3333	93.3333	93.3333	86.6667	73.3333	80	73.3333	83.3333	80	66.6667	63.3333	66.6667	60	60	43.3333	40	40	23.3333	3.33333
96.6667	90	100	93.3333	93.3333	90	96.6667	93.3333	96.6667	93.3333	96.6667	90	90	73.3333	83.3333	80	83.3333	80	60	63.3333	73.3333	60	70	50	40	50	33.3333	20	13.3333
90	100	96.6667	90	93.3333	96.6667	96.6667	93.3333	86.6667	100	93.3333	76.6667	86.6667	90	93.3333	93.3333	70	76.6667	66.6667	73.3333	60	56.6667	63.3333	66.6667	50	23.3333	20	20	10
100	96.6667	90	93.3333	93.3333	96.6667	93.3333	86.6667	90	83.3333	86.6667	96.6667	93.3333	76.6667	76.6667	90	73.3333	83.3333	66.6667	63.3333	70	70	66.6667	66.6667	36.6667	26.6667	30	30	6.66667
93.3333	90	90	90	86.6667	86.6667	86.6667	90	93.3333	86.6667	100	86.6667	96.6667	90	80	80	90	76.6667	83.3333	66.6667	63.3333	63.3333	56.6667	60	43.3333	40	43.3333	13.3333	3.33333
93.5484	83.871	96.7742	90.3226	87.0968	87.0968	90.3226	93.5484	80.6452	96.7742	77.4194	96.7742	80.6452	83.871	80.6452	83.871	80.6452	74.1935	80.6452	61.2903	80.6452	58.0645	58.0645	67.7419	61.2903	48.3871	32.2581	19.3548	3.22581
93.5484	93.5484	83.871	90.3226	90.3226	87.0968	83.871	87.0968	87.0968	83.871	83.871	83.871	83.871	87.0968	87.0968	87.0968	80.6452	74.1935	77.4194	67.7419	74.1935	61.2903	51.6129	70.9677	51.6129	51.6129	41.9355	16.129	3.22581
93.5484	90.3226	96.7742	93.5484	87.0968	87.0968	96.7742	87.0968	80.6452	90.3226	90.3226	77.4194	83.871	83.871	74.1935	87.0968	80.6452	74.1935	77.4194	74.1935	70.9677	70.9677	67.7419	64.5161	61.2903	45.1613	45.1613	22.5806	9.67742
90.3226	93.5484	96.7742	90.3226	93.5484	93.5484	83.871	83.871	96.7742	93.5484	77.4194	77.4194	83.871	80.6452	83.871	80.6452	90.3226	87.0968	74.1935	74.1935	80.6452	67.7419	58.0645	54.8387	58.0645	45.1613	35.4839	22.5806	6.45161
87.0968	83.871	93.5484	90.3226	93.5484	90.3226	77.4194	93.5484	83.871	87.0968	87.0968	87.0968	83.871	90.3226	74.1935	77.4194	83.871	74.1935	67.7419	70.9677	70.9677	70.9677	41.9355	54.8387	54.8387	58.0645	38.7097	16.129	6.45161
89.6552	82.7586	86.2069	79.3103	82.7586	82.7586	79.3103	89.6552	86.2069	89.6552	79.3103	86.2069	79.3103	55.1724	65.5172	68.9655	68.9655	62.069	65.5172	55.1724	44.8276	44.8276	37.931	55.1724	44.8276	31.0345	34.4828	17.2414	6.89655
86.2069	82.7586	82.7586	86.2069	86.2069	93.1034	82.7586	86.2069	86.2069	82.7586	75.8621	79.3103	65.5172	75.8621	75.8621	72.4138	55.1724	55.1724	51.7241	41.3793	55.1724	44.8276	48.2759	44.8276	41.3793	31.0345	34.4828	20.6897	6.89655
89.6552	89.6552	79.3103	89.6552	89.6552	79.3103	86.2069	86.2069	75.8621	79.3103	79.3103	86.2069	79.3103	68.9655	65.5172	62.069	62.069	75.8621	65.5172	62.069	62.069	55.1724	34.4828	41.3793	37.931	37.931	31.0345	31.0345	10.3448
82.7586	89.6552	82.7586	89.6552	93.1034	79.3103	82.7586	86.2069	89.6552	82.7586	86.2069	72.4138	68.9655	79.3103	93.1034	72.4138	75.8621	62.069	58.6207	51.7241	58.6207	48.2759	41.3793	34.4828	41.3793	44.8276	20.6897	24.1379	6.89655
79.3103	89.6552	86.2069	82.7586	82.7586	86.2069	86.2069	93.1034	89.6552	75.8621	72.4138	79.3103	72.4138	58.6207	75.8621	72.4138	51.7241	55.1724	58.6207	41.3793	58.6207	44.8276	44.8276	34.4828	37.931	20.6897	31.0345	27.5862	10.3448

## Sheet: Supp Figure 1
Supp Figure 1
Within-task Similarity (proportion)
Rows: Withtin task comparisons 1~31. Columns: Number of PCs added.
0.622339	0.684071	0.826991	0.812672	0.834129	0.834137	0.836707	0.845551	0.854429	0.859306	0.866611	0.888658	0.901776	0.911832	0.926306	0.942869	0.949891	0.954581	0.958809	0.968959	0.972843	0.978387	0.985212	0.988417	0.990695	0.997869	0.998718	0.999576	1
0.614192	0.56689	0.624061	0.62907	0.685316	0.710763	0.704516	0.738836	0.754021	0.786261	0.801138	0.829527	0.847159	0.867177	0.886735	0.902737	0.919432	0.929771	0.942265	0.953357	0.963183	0.968393	0.979027	0.984027	0.989571	0.996283	0.998075	0.999351	1
0.717418	0.610422	0.613228	0.636812	0.660235	0.737599	0.752775	0.795279	0.802251	0.820418	0.844802	0.856843	0.874013	0.885661	0.90288	0.91817	0.925806	0.93833	0.953905	0.964723	0.972448	0.980984	0.988463	0.992182	0.994345	0.997082	0.998399	0.999412	1
0.726518	0.803199	0.824009	0.821672	0.843788	0.851421	0.851141	0.847917	0.864384	0.869425	0.885565	0.894106	0.909435	0.922486	0.928907	0.939533	0.948941	0.957469	0.960745	0.968427	0.973525	0.980462	0.983619	0.986252	0.989642	0.99283	0.994782	0.998412	1
0.788405	0.777616	0.771779	0.756867	0.782855	0.793669	0.80374	0.81523	0.825921	0.843108	0.848005	0.85276	0.862885	0.873595	0.884078	0.906146	0.913491	0.931911	0.943051	0.959417	0.965732	0.972716	0.981443	0.987548	0.993346	0.995611	0.996941	0.997844	1
0.725535	0.753598	0.764314	0.792774	0.796926	0.798121	0.798763	0.815476	0.838272	0.841782	0.845811	0.858396	0.866902	0.878696	0.890741	0.914017	0.92319	0.934853	0.944021	0.950792	0.957675	0.966095	0.972811	0.983343	0.993848	0.997026	0.997906	0.998873	1
0.558128	0.658581	0.723281	0.718354	0.74831	0.771744	0.779386	0.784443	0.804352	0.834565	0.847236	0.85316	0.860191	0.884171	0.895729	0.903602	0.911009	0.937752	0.943919	0.958002	0.968127	0.974058	0.977353	0.980817	0.985934	0.992663	0.994602	0.996056	1
0.887207	0.866761	0.903778	0.910134	0.921142	0.931664	0.929036	0.926007	0.928198	0.932276	0.940353	0.942149	0.948764	0.952697	0.964823	0.96866	0.973776	0.979451	0.983683	0.986716	0.988512	0.989978	0.994237	0.995258	0.99706	0.998165	0.999184	0.999584	1
0.569645	0.605474	0.662138	0.695604	0.725001	0.757188	0.787898	0.805461	0.821756	0.840612	0.853226	0.866502	0.871556	0.885149	0.908613	0.922407	0.928981	0.942839	0.947467	0.951476	0.964763	0.973202	0.98019	0.983023	0.985661	0.989029	0.995439	0.997255	1
0.700454	0.754187	0.772179	0.789774	0.828025	0.835718	0.839774	0.844777	0.849188	0.857578	0.865484	0.873132	0.879312	0.891982	0.896277	0.902388	0.913696	0.930824	0.938817	0.949002	0.960601	0.967149	0.974337	0.983081	0.988318	0.993072	0.995617	0.997719	1
0.678596	0.762764	0.782047	0.791119	0.820325	0.818544	0.854753	0.872423	0.883907	0.893928	0.90319	0.9096	0.91692	0.927967	0.935688	0.945444	0.953772	0.959894	0.963119	0.968428	0.973243	0.976539	0.982884	0.988352	0.994607	0.996486	0.998054	0.999398	1
0.867299	0.810456	0.810808	0.824772	0.842271	0.849316	0.851114	0.856569	0.868117	0.872996	0.882588	0.886748	0.895766	0.908469	0.920368	0.925138	0.935824	0.939205	0.953773	0.966533	0.971336	0.974203	0.983211	0.989338	0.993708	0.995402	0.997462	0.998883	1
0.860425	0.795961	0.811623	0.817994	0.842034	0.852615	0.86005	0.864833	0.874235	0.881986	0.895557	0.909326	0.920322	0.934874	0.942755	0.950309	0.954567	0.966148	0.971398	0.976771	0.980855	0.983544	0.989817	0.992198	0.994469	0.996193	0.997571	0.999367	1
0.777435	0.774003	0.770258	0.818882	0.841405	0.839541	0.854351	0.850314	0.862686	0.867564	0.880887	0.892042	0.906324	0.920878	0.931388	0.937915	0.946195	0.960486	0.967137	0.971667	0.975387	0.979616	0.983586	0.986784	0.990477	0.994742	0.996253	0.998966	1
0.849537	0.789406	0.74821	0.746869	0.788869	0.828227	0.842223	0.850861	0.880662	0.901154	0.907488	0.920571	0.927314	0.934968	0.946643	0.955257	0.962369	0.967566	0.972635	0.976883	0.980275	0.983619	0.986376	0.991221	0.993978	0.996621	0.998303	0.999215	1
0.831964	0.820136	0.828643	0.843119	0.860864	0.869415	0.886753	0.894546	0.902743	0.908964	0.914559	0.9276	0.932217	0.940393	0.944471	0.94818	0.957933	0.961568	0.964463	0.969889	0.976067	0.979422	0.98336	0.98918	0.992343	0.995947	0.997852	0.999198	1
0.78746	0.751671	0.826658	0.822401	0.882461	0.885744	0.894072	0.9068	0.917843	0.925355	0.929373	0.932513	0.935279	0.942254	0.946452	0.953878	0.958076	0.960554	0.965256	0.970357	0.978555	0.982438	0.986737	0.991416	0.997056	0.998686	0.999322	0.999643	1
0.56339	0.653571	0.781869	0.763456	0.788583	0.789966	0.794809	0.809439	0.825313	0.835458	0.841383	0.854131	0.861701	0.877367	0.888674	0.897226	0.908528	0.928097	0.946791	0.954079	0.968887	0.973472	0.976993	0.984829	0.99281	0.995125	0.996375	0.998876	1
0.877549	0.866087	0.824157	0.813407	0.826393	0.816062	0.825438	0.837177	0.842521	0.856423	0.861686	0.875059	0.887149	0.906821	0.920095	0.936564	0.946091	0.957323	0.964305	0.970812	0.975806	0.980162	0.984587	0.988826	0.9964	0.997574	0.998403	0.999375	1
0.516319	0.597844	0.698364	0.763707	0.795377	0.803179	0.841147	0.854675	0.866234	0.883907	0.90116	0.911542	0.917352	0.925179	0.932605	0.944339	0.955822	0.964182	0.967645	0.970646	0.976851	0.981119	0.987486	0.991238	0.995948	0.998119	0.999286	0.999677	1
0.637775	0.80184	0.801154	0.807925	0.847794	0.839782	0.852794	0.8631	0.872858	0.887435	0.896556	0.903761	0.916816	0.931134	0.937409	0.946149	0.954079	0.958829	0.961461	0.966388	0.973532	0.979528	0.982986	0.990083	0.995094	0.997794	0.998926	0.999604	1
0.829083	0.758768	0.75645	0.755692	0.803087	0.803888	0.797886	0.810668	0.831004	0.838331	0.843044	0.852454	0.861384	0.89193	0.908251	0.920046	0.93192	0.945625	0.960048	0.966591	0.970101	0.974842	0.984805	0.987709	0.992066	0.995303	0.996546	0.998635	1
0.844273	0.772595	0.774651	0.797156	0.819533	0.814138	0.810875	0.836376	0.841941	0.850419	0.858342	0.878129	0.888856	0.902562	0.916335	0.932025	0.943467	0.953409	0.961603	0.96521	0.972357	0.977237	0.982432	0.98886	0.994922	0.997725	0.998329	0.999311	1
0.791381	0.79807	0.834843	0.82778	0.828018	0.841573	0.847594	0.858264	0.875091	0.879563	0.883657	0.893618	0.899991	0.910184	0.922811	0.934192	0.942155	0.954198	0.960135	0.968121	0.974823	0.98051	0.988597	0.991407	0.994827	0.997422	0.998944	0.999344	1
0.722787	0.6711	0.761947	0.779435	0.805445	0.81686	0.817005	0.844129	0.847867	0.853476	0.86514	0.875585	0.889817	0.901396	0.905993	0.918764	0.930719	0.936033	0.947188	0.958052	0.970464	0.977025	0.981475	0.985875	0.991824	0.995913	0.99801	0.999393	1
0.700528	0.682232	0.736553	0.747491	0.777766	0.790163	0.796393	0.799413	0.817208	0.831587	0.84741	0.85282	0.863567	0.888393	0.904869	0.915035	0.926351	0.947132	0.957899	0.964705	0.97326	0.977959	0.981575	0.987072	0.991001	0.995059	0.99652	0.998045	1
0.86732	0.769186	0.750025	0.77126	0.830345	0.840085	0.861499	0.880704	0.898706	0.900192	0.903403	0.911165	0.916618	0.927659	0.931731	0.940562	0.949491	0.966863	0.974086	0.979143	0.983648	0.987813	0.990875	0.9943	0.995813	0.997444	0.998264	0.999233	1
0.76416	0.655589	0.728345	0.774284	0.805718	0.827382	0.828337	0.833492	0.844172	0.861229	0.874824	0.884128	0.889418	0.905264	0.910361	0.916948	0.927193	0.942932	0.952	0.956886	0.968977	0.972177	0.974937	0.981425	0.987647	0.99273	0.996506	0.999097	1
0.613166	0.620469	0.661155	0.697753	0.750793	0.760891	0.782212	0.798735	0.811103	0.822555	0.831154	0.846494	0.858992	0.874701	0.897531	0.915104	0.928331	0.945249	0.956872	0.96625	0.972689	0.977615	0.983791	0.987685	0.99126	0.994384	0.997635	0.999035	1
0.679769	0.783128	0.758592	0.786917	0.816254	0.813441	0.814013	0.8202	0.825344	0.837233	0.859151	0.870947	0.881086	0.905921	0.913788	0.929274	0.939184	0.950658	0.957744	0.96099	0.966612	0.974275	0.979278	0.985388	0.990893	0.995574	0.997445	0.99891	1
0.860457	0.769475	0.832285	0.833641	0.849343	0.86352	0.874538	0.877542	0.882519	0.904388	0.908494	0.922997	0.930388	0.938315	0.951408	0.952608	0.959206	0.963609	0.969156	0.973528	0.981277	0.983926	0.987363	0.990793	0.993158	0.99653	0.999333	0.999789	1
Within-subject Similarity
Rows: Withtin-subject comparisons 1~3. Columns: Number of PCs added.
0.754401	0.713436	0.735555	0.728024	0.75521	0.795846	0.800623	0.815493	0.835138	0.851541	0.861166	0.875087	0.890707	0.901968	0.912965	0.921699	0.934672	0.953258	0.958093	0.97066	0.976683	0.981124	0.986422	0.989113	0.994425	0.996902	0.997914	0.999142	1
0.861716	0.782498	0.778356	0.760289	0.784996	0.8315	0.829076	0.867834	0.879175	0.882253	0.894879	0.90882	0.91628	0.923494	0.939744	0.951159	0.956508	0.960279	0.967367	0.972853	0.976695	0.980898	0.983728	0.989551	0.993942	0.996241	0.998628	0.999685	1
0.724783	0.627573	0.671867	0.724629	0.784633	0.796295	0.805111	0.819936	0.84308	0.857591	0.864755	0.884054	0.89271	0.910536	0.92525	0.933439	0.945046	0.95064	0.956886	0.965414	0.973597	0.978693	0.984896	0.98954	0.993066	0.997305	0.998786	0.999465	1

## Sheet: Supp Figure 2A-1
Supp Figure 2A, same-object grasp trials
Correlation coefficients between same-object grasp trials
Rows: Same-object pairs 1~2440 (including the pairs of all 8 subjects, each pair contains two trials belonging to the same subject). Columns: PC Number
0.986608	0.865815	0.938802	0.94575	0.254976	0.866116	0.83297	0.901361	0.929422	0.860647	0.0467851	0.930744	0.783634	0.608328	0.743426	0.62951	0.843133	0.577619	0.393219	0.944466	0.627774	0.17582	0.773023	0.701231	0.186005	0.0864203	0.433576	0.841767	-0.171367
0.987482	0.96285	0.950164	0.947164	0.206928	0.812814	0.445127	0.935612	0.966019	0.742255	0.231385	0.930838	0.850905	0.231911	0.783715	0.647785	0.803253	0.890858	0.32041	0.868419	0.604665	0.572728	0.255993	0.838019	0.633128	0.516422	0.612117	0.769863	0.336639
0.980598	0.945389	0.98455	0.947627	-0.419948	0.869885	0.76277	0.713971	0.94372	0.876674	-0.348639	0.849457	0.862581	0.401525	0.437102	0.796399	0.828876	0.839199	0.350219	0.765522	0.541764	-0.308695	0.824112	0.752268	-0.00358158	0.0294845	0.735804	0.856413	0.151556
0.996218	0.959401	0.93966	0.874295	0.000766618	0.845988	0.896798	0.744495	0.918148	0.8352	0.364038	0.906683	0.639114	0.600481	0.787791	0.52411	0.738406	0.732527	0.527708	0.845845	0.497793	-0.567912	0.686052	0.493634	0.517881	0.0955865	0.535912	0.931698	0.593418
0.996363	0.913483	0.923287	0.94956	0.244395	0.833775	0.783406	0.892835	0.95329	0.774255	0.379354	0.936799	0.841241	0.660075	0.762514	0.796946	0.837516	0.70902	-0.244477	0.836516	0.628386	0.585707	0.366225	0.702134	0.339448	0.397495	0.27805	0.753412	-0.0150847
0.99501	0.936085	0.922487	0.923058	0.156955	0.748187	0.947824	0.741962	0.92067	0.901767	-0.529581	0.911748	0.824825	0.863027	0.117652	0.769378	0.731774	0.678967	0.672281	0.739946	0.509079	0.0975783	0.868461	0.619187	0.714431	0.4379	0.53264	0.771317	0.325742
0.981558	0.854532	0.872785	0.903022	0.196538	0.859415	0.941765	0.803259	0.948372	0.810705	-0.623034	0.893157	0.7606	0.590928	0.829955	0.735518	0.670965	0.558455	0.491966	0.843024	0.712531	0.0248716	0.760124	0.385633	-0.00736649	0.520943	-0.321363	0.888875	-0.0550588
0.99581	0.962928	0.933311	0.941483	0.61818	0.660586	0.879713	0.803876	0.941994	0.904967	-0.394633	0.896608	0.762286	0.764056	0.223337	0.726614	0.715007	0.798842	0.264011	0.653946	0.778733	-0.157682	0.358577	0.74462	0.315373	0.404375	0.804561	0.869743	0.626917
0.982883	0.94341	0.871997	0.897187	0.774919	0.749505	0.645492	0.849215	0.927953	0.874581	-0.631301	0.876475	0.617037	0.213316	0.80312	0.703849	0.836487	0.704141	0.0409276	0.788978	0.701377	-0.486133	0.54378	0.390745	0.0572163	0.318705	0.562054	0.753247	0.535433
0.973517	0.902843	0.959039	0.943829	0.635513	0.906197	0.871415	0.957295	0.91316	0.934702	0.451302	0.830594	0.777272	0.550951	0.29981	0.646697	0.628328	0.869547	0.532684	0.647587	0.847322	0.431631	0.811396	0.15138	0.140491	0.108406	0.344807	0.810371	0.543474
0.972888	0.656867	0.366434	0.972653	0.5588	0.984368	0.666251	0.821557	0.875435	0.659714	0.780616	0.868266	0.850049	0.0572523	0.848041	0.981748	0.652644	0.571229	0.710407	0.539495	-0.576462	0.968526	-0.174103	0.754259	0.326427	-0.133868	0.567779	-0.0371907	0.723742
0.965096	0.968222	0.874982	0.768595	0.94818	0.990507	0.796689	0.976891	0.833321	0.957529	0.554092	0.885843	0.986599	0.949355	0.963569	0.928046	0.752376	0.906951	0.969644	0.956286	0.708198	0.977812	0.700979	0.959384	0.538793	0.874609	0.270108	0.908106	0.860672
0.878567	0.706856	0.839208	0.466424	0.823448	0.88284	0.900807	0.78591	0.959259	0.739764	0.842292	0.810662	0.92277	0.898245	0.871277	0.889704	0.81993	0.749452	0.854996	0.555187	0.654802	0.963098	0.404109	0.646633	-0.666893	0.912651	-0.696935	0.682843	0.856502
0.698377	0.984672	0.935491	0.53353	0.94763	0.987493	0.968067	0.967235	0.884422	0.645309	0.235991	0.925727	0.965988	0.9389	0.856799	0.895181	0.811765	0.94559	0.950145	0.965065	0.72263	0.873681	0.481463	0.934082	-0.14773	0.93852	-0.297567	0.761128	0.798224
0.953167	0.656338	0.573868	0.779958	0.638466	0.981195	0.924385	0.871503	0.516159	0.769987	0.745976	0.709869	0.858512	0.0331506	0.945424	0.908994	0.859947	0.370201	0.754315	0.561932	-0.0391287	0.975744	-0.648093	0.725715	0.281755	-0.511292	0.00992567	0.169183	0.412349
0.849653	0.987232	0.705253	0.51509	0.922372	0.94261	0.797396	0.989166	0.904149	0.962271	0.934811	0.891689	0.962803	0.360491	0.990908	0.919431	0.572483	0.863816	0.908099	0.968645	-0.0169693	0.985476	-0.622695	0.792276	-0.282435	0.0920083	-0.264832	0.624954	0.874577
0.606339	0.633726	0.600331	0.531882	0.724074	0.99041	0.683458	0.919179	0.876299	0.968816	0.430169	0.777375	0.941279	0.194969	0.989062	0.905922	0.774347	0.358125	0.840855	0.695718	-0.0707042	0.881765	-0.794284	0.727526	0.0838598	-0.364084	-0.0736918	0.311654	0.749036
0.868664	0.706587	0.871225	0.867722	0.867332	0.877329	0.915051	0.833105	0.771292	0.85744	0.837353	0.71713	0.945855	0.913193	0.959188	0.897636	0.613483	0.549052	0.904498	0.563361	0.929875	0.973725	0.776276	0.600044	-0.0660937	0.687429	0.121532	0.794338	0.702572
0.724397	0.985313	0.948009	0.889043	0.987217	0.993476	0.841752	0.990918	0.720827	0.782717	0.870642	0.940389	0.977459	0.977525	0.955748	0.912658	0.90535	0.946929	0.978507	0.951147	0.986061	0.876345	0.917866	0.923282	0.562652	0.959375	0.568046	0.89873	0.788668
0.864478	0.686386	0.951299	0.933187	0.924059	0.917679	0.938245	0.889953	0.931036	0.962898	0.559484	0.766463	0.982914	0.968609	0.987595	0.958668	0.771437	0.603095	0.952469	0.699383	0.901952	0.921872	0.834412	0.771582	0.611719	0.80688	0.534901	0.843641	0.939721
0.52712	0.881025	0.985572	0.963187	0.965861	0.991368	0.946624	0.289303	0.677345	0.426659	0.725029	0.51076	0.0219357	-0.402008	0.698675	0.0908209	0.242236	0.0771069	0.763194	0.240851	0.171875	0.510908	0.490223	-0.549804	0.807862	0.0181904	0.591934	0.695347	0.248172
0.353726	0.966901	0.993788	0.982838	0.974944	0.99805	0.985638	0.135411	0.685751	0.785469	0.835303	0.907796	-0.182114	0.536101	0.70669	0.108299	0.490979	0.495949	0.913889	0.160038	-0.221422	0.445794	0.580299	-0.0753386	0.885069	-0.116251	0.965551	0.874565	0.192917
0.922692	0.991679	0.986701	0.972813	0.965213	0.995561	0.94634	0.824498	0.803031	0.882093	0.934769	0.638973	-0.275247	0.202848	0.58268	0.838422	0.419712	-0.423985	0.943851	0.126418	-0.666953	0.772653	0.400052	-0.534449	0.813028	-0.144302	0.695116	0.731135	0.166314
-0.158237	0.955524	0.994418	0.959228	0.972049	0.993045	0.891355	0.12198	0.781933	0.653695	0.967148	0.865876	-0.192852	0.317	0.629133	-0.178142	0.503513	-0.131822	0.87546	-0.280645	-0.132278	0.710859	0.516695	-0.710369	0.902516	0.167326	0.762523	0.670217	0.244209
0.76574	0.968138	0.99723	0.97482	0.978287	0.993639	0.962208	0.737319	0.957165	0.741292	0.939308	0.73631	0.322866	0.132412	0.754429	0.612775	0.773494	0.726347	0.911143	0.678767	0.821224	0.529473	0.60051	0.150372	0.819125	0.324445	0.613768	0.67505	0.773259
0.592418	0.923355	0.968307	0.959553	0.977038	0.990619	0.852652	0.534611	0.790358	0.728714	0.84543	0.814839	0.649577	-0.452714	0.469705	0.0982466	0.911058	-0.198874	0.80063	-0.553027	0.381985	0.436702	0.181763	0.178313	0.700126	-0.203084	0.617227	0.172288	0.443442
0.562443	0.975729	0.98596	0.934312	0.9917	0.983072	0.971811	0.760516	0.915088	0.923138	0.809281	0.793963	0.502079	0.0712807	0.918789	-0.606535	0.889916	0.70561	0.900882	-0.685179	0.90684	0.659894	-0.0214633	0.452611	0.905142	-0.0782681	0.612176	0.760684	0.556052
0.532351	0.986433	0.978278	0.962552	0.966953	0.997098	0.927097	0.624901	0.837752	0.956476	0.954586	0.836092	0.850103	0.115383	0.636316	0.285767	0.88389	-0.146652	0.944993	-0.269668	0.623032	0.610662	0.4002	0.197548	0.677932	0.599715	0.68467	0.759886	0.69897
0.802007	0.996792	0.991802	0.970051	0.971655	0.993494	0.933493	0.92366	0.940542	0.862483	0.897335	0.951617	0.924288	0.641266	0.753701	-0.238538	0.844271	0.506666	0.980215	-0.442283	0.913209	0.762847	0.226594	0.430826	0.928991	0.593371	0.757189	0.744809	0.805757
0.0133433	0.980126	0.99514	0.895478	0.963063	0.990834	0.782375	0.565948	0.935044	0.892692	0.958213	0.869881	0.935219	-0.2119	0.383886	-0.123023	0.963478	0.187751	0.926319	0.552296	0.535422	0.761076	0.436715	0.791732	0.698068	0.775171	0.82954	0.339072	0.711666
0.833946	0.98744	0.897079	0.950498	0.88178	0.926955	0.981562	0.943859	0.894254	0.611565	0.914904	0.850197	0.611238	0.25848	0.631877	0.862392	0.183533	0.91169	0.898831	0.677112	-0.228043	0.771476	-0.756748	-0.00651318	0.415635	-0.509648	-0.291012	-0.0505076	0.844235
0.0514971	0.978994	0.57693	0.572242	0.943082	0.95424	0.947194	0.90747	0.400776	0.705785	0.982744	0.825811	0.902575	0.707576	0.657964	-0.151232	0.22616	0.898321	0.747017	0.86184	-0.421256	0.320222	-0.292565	-0.237026	0.251958	0.197634	-0.17466	0.868615	0.307494
0.833397	0.777266	0.773166	0.162886	0.939843	0.995237	0.973323	0.988005	0.470643	0.728112	0.946505	0.818609	0.689384	-0.629733	-0.127846	0.839139	0.745268	0.979112	-0.837371	0.893951	-0.96763	0.841953	-0.77106	0.52633	-0.494266	-0.340977	-0.614344	0.709997	0.578639
-0.050865	0.756055	0.83184	0.938887	0.534249	0.948507	0.910056	0.871089	0.605512	0.892972	0.970892	0.907073	0.566734	0.612297	0.576514	0.771393	-0.574769	0.875694	0.788569	0.855714	-0.522461	-0.21639	-0.854632	0.535696	-0.485473	-0.13781	0.0525587	0.715851	0.65944
0.237534	0.986413	0.76557	0.558717	0.978015	0.990809	0.909584	0.977117	0.552325	0.836048	0.904207	0.931995	0.815293	0.82227	0.846769	-0.200652	-0.00445663	0.911975	0.903965	0.829465	0.500859	0.0169851	0.678055	0.548958	0.576565	0.387236	0.648339	-0.000305742	0.33777
0.560602	0.792896	0.901208	0.211576	0.967002	0.940239	0.96047	0.964339	0.742339	0.632243	0.98413	0.986825	0.891717	0.513985	-0.236139	0.890659	0.0638513	0.926269	-0.623621	0.867691	0.339176	0.699765	0.613308	0.53761	-0.897781	0.932676	0.372453	0.49448	0.506282
-0.156452	0.784308	0.700704	0.893639	0.712419	0.985476	0.86305	0.974271	0.662678	0.666662	0.89577	0.926372	0.404467	0.886024	0.886525	0.693047	-0.392696	0.894813	0.929263	0.870289	0.0204468	-0.607586	0.854939	0.347196	0.0489715	0.606509	0.375568	0.459564	0.770519
-0.450172	0.849651	0.796601	-0.458457	0.984267	0.964297	0.953627	0.929702	0.818728	0.648619	0.935186	0.92613	0.799475	0.0125944	0.0470759	-0.479025	0.482945	0.882306	-0.466863	0.889573	0.505023	0.211241	0.144079	0.21693	-0.429812	0.540868	0.085664	0.761968	0.195126
0.703154	0.841782	0.516711	0.564656	0.69661	0.990465	0.940794	0.980491	0.924332	0.847948	0.987971	0.889414	0.68454	0.974592	0.969078	0.356487	-0.11273	0.957173	0.987327	0.94445	0.66676	0.647425	0.560874	0.524156	0.382698	0.666304	0.756403	0.840217	0.413684
-0.314361	0.964506	0.494508	0.32411	0.582303	0.959395	0.882345	0.902493	0.761692	0.626011	0.926464	0.90999	0.168213	0.145998	0.00606726	0.490111	-0.698306	0.870194	-0.516665	0.886279	0.495645	-0.236371	0.70551	0.486593	-0.0109606	0.543222	-0.0400715	0.918564	0.597019
0.989049	0.965114	-0.120356	0.976552	0.834879	0.955443	0.956172	0.834981	0.410523	0.792155	0.555796	0.480713	0.959139	0.0248343	0.749289	-0.18896	0.888509	0.602961	0.903345	-0.0613684	0.496345	0.0430445	-0.822575	0.382086	0.664411	0.0405453	0.739067	0.535796	0.17387
0.990409	0.975795	0.0937057	0.971077	0.786057	0.985833	0.932662	0.539202	0.281052	0.622832	0.685052	-0.104701	0.714783	-0.139395	0.949314	-0.276946	0.786311	-0.101876	0.791454	0.361716	-0.367495	-0.259787	-0.483066	0.814531	0.693866	0.194254	-0.369502	0.12629	0.648635
0.991745	0.930893	-0.10825	0.933824	0.836511	0.935109	0.942591	0.945983	0.375339	0.73107	0.958571	0.5568	0.892142	0.324939	0.714023	-0.110821	0.777113	0.758627	0.689068	0.307322	-0.622334	0.0536795	-0.476445	0.559198	0.576939	0.0792275	0.778735	0.630524	0.0178393
0.996734	0.989061	-0.0534482	0.903658	0.79545	0.972142	0.72564	0.159562	0.141668	0.554218	-0.154895	0.503363	0.900057	-0.115085	0.580571	0.408185	0.742992	-0.157555	0.367402	0.306409	-0.132035	0.269768	-0.19134	0.174057	0.647154	0.369843	0.919364	0.212309	0.596306
0.995335	0.960263	0.948895	0.993583	0.991147	0.978135	0.946772	0.741433	0.896091	0.780669	0.779308	0.748181	0.76973	0.856163	0.889984	0.612765	0.891172	0.574562	0.928995	0.540291	0.288846	0.77183	0.59004	0.545418	0.87298	0.691273	-0.0852162	0.420764	0.224978
0.993992	0.979635	0.968649	0.952809	0.990056	0.992636	0.982888	0.863018	0.921353	0.929193	0.680415	0.961906	0.941705	0.850469	0.973418	0.865093	0.91312	0.890654	0.831271	0.634611	-0.431695	0.830583	0.55279	0.802995	0.90213	0.455782	0.707235	0.796988	-0.0806058
0.987549	0.978182	0.903949	0.889728	0.982616	0.980364	0.778216	0.389989	0.748732	0.5276	0.51317	0.933072	0.846224	0.744645	0.859173	-0.0506088	0.811167	0.14103	0.570635	0.246826	0.303699	0.314386	0.0899439	0.623618	0.836604	0.329822	0.691096	0.527572	0.0934514
0.991495	0.89508	0.960093	0.943986	0.985571	0.967899	0.965744	0.424603	0.934877	0.775163	0.76612	0.659941	0.695843	0.687968	0.87184	0.356981	0.952022	0.462001	0.801513	0.833713	-0.189212	0.688308	0.0202028	0.689791	0.765065	0.710149	-0.444828	0.0629951	0.569392
0.991708	0.965565	0.924521	0.874547	0.98412	0.979012	0.892981	0.809553	0.823909	0.504334	0.182059	0.73548	0.675571	0.904358	0.706134	-0.589403	0.929082	0.376103	0.733977	0.416182	0.627538	0.101136	-0.0624752	0.316393	0.751438	0.579743	-0.278751	0.880427	0.72989
0.988382	0.955252	0.959293	0.965319	0.99393	0.973156	0.856853	0.0443729	0.824933	0.414414	0.015767	0.93415	0.709984	0.663725	0.823614	0.229755	0.928939	0.220682	0.76469	0.52514	-0.392343	0.478598	0.23601	0.632255	0.665493	0.746266	0.619105	0.234186	0.510495
0.997053	0.994536	0.826704	0.980324	0.965797	0.95803	0.880876	0.984787	0.978657	0.963072	0.905572	0.960642	0.933249	0.316155	0.8905	-0.28207	0.914836	0.828379	0.763725	-0.227237	-0.422384	0.706389	0.727333	0.319279	0.62824	0.788411	0.647815	0.230063	0.391653
0.984428	0.995468	0.341668	0.986816	0.899915	0.83889	0.878891	0.990491	0.971669	0.888521	0.928561	0.936886	0.953637	0.902547	0.47907	0.937993	0.921956	0.789538	0.756415	0.649948	0.348858	0.965519	0.603098	0.468162	-0.294908	0.680489	0.517586	0.246002	0.175646
0.981605	0.989554	0.677314	0.85138	0.906173	0.98639	0.603258	0.958964	0.790176	0.883181	0.582827	0.668784	0.684244	0.899989	-0.183434	0.798898	0.415337	0.84338	0.801831	-0.268708	-0.248614	0.939668	-0.58968	0.54317	-0.749531	0.274415	-0.248214	-0.118333	0.855307
0.976057	0.987721	0.596126	0.956408	0.8698	0.985991	0.531974	0.960988	0.67568	0.811758	0.676206	0.116297	0.345237	0.910516	-0.689924	0.851019	0.471072	0.938656	0.447124	-0.494894	-0.00195846	0.899072	-0.217297	0.253763	-0.517259	0.162612	-0.325881	-0.0612476	0.64808
0.986924	0.996245	0.687404	0.987654	0.97405	0.90478	0.947102	0.968562	0.980663	0.965049	0.784931	0.94429	0.912379	0.195598	0.642639	-0.390724	0.913962	0.656815	0.574665	-0.354397	-0.496524	0.603348	0.216439	-0.56765	-0.623179	0.733537	0.523599	0.277884	0.0115516
0.982434	0.979342	0.958034	0.923667	0.977314	0.97857	0.840538	0.913368	0.759644	0.962299	0.826609	0.6349	0.728802	0.5334	-0.27765	0.0917753	0.631501	0.961203	0.899368	-0.297583	-0.401116	0.670122	-0.419021	0.719018	-0.776338	0.461208	-0.246893	-0.255302	0.511728
0.97805	0.979892	0.932072	0.987014	0.958433	0.981896	0.84775	0.919578	0.650314	0.91427	0.785686	0.0202062	0.489736	0.310954	-0.377225	-0.466454	0.699272	0.876674	0.549235	0.578598	-0.682024	0.541931	0.113505	0.194591	-0.414985	0.199309	-0.187025	-0.465146	-0.275838
0.99133	0.982168	0.777276	0.891352	0.993899	0.875339	0.857987	0.980275	0.841982	0.977778	0.457933	0.818963	0.568883	0.868211	0.0123973	0.761538	0.665837	0.647677	0.648446	-0.334461	0.0492533	0.897488	-0.0848991	-0.1929	0.385528	0.424051	0.18749	-0.573489	0.0694752
0.992174	0.980346	0.800858	0.973699	0.982712	0.855431	0.781034	0.982119	0.751547	0.972858	0.65973	0.294524	0.212246	0.859692	-0.0506897	0.910984	0.683233	0.844205	0.541539	-0.35926	0.354086	0.86435	0.0988783	-0.0427978	0.203989	0.293321	0.357263	-0.503881	0.307989
0.991272	0.997003	0.975664	0.949865	0.991561	0.991287	0.925709	0.993191	0.946708	0.965427	0.866289	0.743063	0.861379	0.940569	0.0782229	0.653639	0.965466	0.872181	0.510716	0.00822738	0.473162	0.930575	0.58924	0.595166	0.612945	0.812342	0.620803	0.427086	0.520682
0.921704	0.943423	0.982715	0.977923	0.996999	0.97472	0.825121	0.962782	0.936349	0.813242	0.953712	0.819384	0.954442	0.521488	0.686737	-0.202992	0.617966	0.78184	0.525928	-0.166611	0.966478	0.457487	0.530828	0.625991	0.23471	-0.333075	0.20189	0.42224	0.393026
0.944518	0.990234	0.996397	0.985541	0.989676	0.977595	0.517099	0.957148	0.354548	0.830617	0.920566	0.785737	0.971374	0.116135	0.592035	0.874307	0.982398	-0.398332	0.862523	0.274927	0.912848	0.139711	0.690754	0.732464	-0.062983	0.379636	0.142885	0.144658	0.0511587
0.946522	0.958571	0.994006	0.983846	0.996006	0.987644	0.826792	0.972521	0.876408	0.830464	0.95958	0.954978	0.810847	-0.144555	0.754748	0.701203	0.748463	0.43779	0.621508	0.240752	0.940122	0.0242671	0.748581	0.297095	0.861694	-0.379145	0.324832	0.487252	0.354997
0.989307	0.915104	0.99778	0.990211	0.99362	0.995875	0.660865	0.989727	0.675542	0.942397	0.970607	0.851672	0.315936	0.860797	0.893489	0.868659	0.906234	-0.113435	0.757658	-0.028293	0.902795	0.183182	0.873449	0.659396	0.709393	0.379183	0.618416	0.336722	0.644909
0.865002	0.941883	0.981071	0.991276	0.994792	0.996339	0.757188	0.910202	0.58505	0.959259	0.987459	0.968059	0.978722	0.479552	0.256745	0.0457584	0.672069	-0.125072	0.713991	0.590142	0.960977	0.151397	0.69985	0.795778	0.716355	-0.0197817	0.726982	-0.101272	-0.0277008
0.972612	0.944478	0.990812	0.984986	0.997108	0.954938	0.966471	0.965841	0.969585	0.94823	0.992327	0.91184	0.86054	0.600855	0.901179	-0.0595194	0.882301	0.535461	0.824657	-0.346321	0.981914	0.397723	0.587046	0.647555	0.434928	0.363391	0.573822	0.800245	0.837908
0.949576	0.972434	0.976766	0.98156	0.996357	0.966235	0.906547	0.956868	0.810909	0.665195	0.95357	0.968041	0.426677	0.334511	0.66967	-0.0207896	0.842868	-0.315739	0.700574	0.0290253	0.906391	0.486886	0.619754	0.826952	0.0676787	0.0815871	0.678591	0.492451	0.662866
0.91816	0.939023	0.993094	0.993458	0.993552	0.96121	0.755488	0.967326	0.698088	0.969288	0.982867	0.90112	0.864236	0.398736	0.267767	0.733861	0.778398	-0.379029	0.741879	-0.516845	0.961491	-0.263391	0.67087	0.760974	0.0771862	0.098281	0.597134	0.0632406	0.0461823
0.951537	0.904447	0.995658	0.988071	0.994029	0.970369	0.776059	0.979505	0.896847	0.726297	0.944964	0.979669	0.417138	0.23765	0.472969	0.925585	0.926158	-0.45942	0.84973	0.497882	0.90442	-0.161345	0.774134	0.836981	-0.177611	-0.0217175	0.698428	-0.0590688	-0.112786
0.972583	0.926961	0.991434	0.990151	0.997204	0.995053	0.934851	0.974634	0.870801	0.692972	0.951119	0.933552	0.791243	-0.365685	0.849944	0.671867	0.879641	0.417735	0.918919	-0.652447	0.927536	0.941372	0.713776	0.695273	0.753192	-0.33594	0.708816	0.563765	0.626462
0.968486	0.962864	0.377962	0.9484	0.963216	0.95289	0.867445	0.37158	0.920157	0.935518	-0.0826564	0.942217	0.804153	0.768216	0.959889	0.555828	0.853269	0.902109	0.928846	0.356761	0.987941	0.92882	0.931956	0.669837	-0.70674	0.36575	0.427805	-0.371801	0.69016
0.319196	0.966553	0.381259	0.953286	0.585401	0.4346	0.41413	0.140493	0.383924	0.603398	-0.146342	0.570741	0.799332	-0.0436836	0.610145	0.342628	-0.187764	-0.395662	0.546285	0.596233	0.920289	0.716435	-0.503901	-0.677078	-0.844323	0.0224597	0.237441	-0.0395185	0.275602
0.543866	0.987444	0.00165076	0.940213	0.713453	0.687011	0.649045	0.490497	0.71102	0.771737	0.846684	0.703793	0.622771	0.0917382	0.846084	-0.0489794	-0.00720462	-0.540257	0.579981	0.548098	0.94786	0.329039	-0.339022	-0.461176	-0.788131	0.136874	0.183297	-0.378217	0.494213
0.666942	0.95738	0.438232	0.969955	0.825901	0.598544	0.584286	-0.0931997	0.76024	0.917953	0.494955	0.780358	0.934132	0.583011	0.905895	0.733696	-0.208203	0.18562	0.722963	0.573302	0.977311	0.893911	-0.111972	0.298353	-0.453717	-0.46378	0.140122	0.408865	0.770252
0.459911	0.985917	0.906824	0.92588	0.756852	0.613867	0.765687	0.892689	0.577857	0.508987	0.745354	0.652388	0.721059	0.404426	0.638117	-0.330674	0.175664	-0.405705	0.612523	0.698861	0.906985	0.724381	-0.521655	-0.595368	0.613091	-0.338102	0.566169	-0.111213	0.313199
0.655319	0.956629	0.781952	0.867675	0.843592	0.812374	0.892407	0.894687	0.83227	0.742318	0.101845	0.824865	0.844668	0.601931	0.872767	-0.252025	0.326461	-0.498888	0.666951	0.701551	0.943023	0.358936	-0.200341	-0.695582	0.436778	-0.158613	0.700835	0.474564	0.682256
0.761153	0.976895	0.872203	0.974784	0.92575	0.745494	0.863363	0.853596	0.86092	0.894725	0.697336	0.840604	0.919893	0.834632	0.922528	0.25898	0.150982	0.248677	0.647313	0.796511	0.975515	0.918928	-0.104576	-0.122939	0.4926	-0.412928	0.622615	-0.562901	0.702515
0.898478	0.975704	0.867133	0.958211	0.966943	0.900942	0.94244	0.884942	0.901742	0.925133	0.232664	0.927307	0.794563	0.873175	0.915773	0.456458	0.921487	0.520707	0.807455	0.567561	0.96442	0.754009	-0.545005	0.728264	0.670481	0.712307	0.259005	0.0264775	0.449595
0.867149	0.958705	0.966917	0.943887	0.920853	0.946827	0.965969	0.917014	0.851019	0.782635	0.665488	0.931948	0.775775	0.722478	0.848299	0.639175	0.928885	0.265616	0.521363	0.898061	0.914342	0.777264	0.734815	0.11382	0.272082	0.642361	0.581059	0.546706	0.675366
0.967681	0.939921	0.859975	0.918345	0.968868	0.897616	0.971585	0.742282	0.962902	0.92416	0.674632	0.962722	0.758347	0.805141	0.973376	0.204328	0.953991	0.537275	0.49774	0.555279	0.95904	0.435113	-0.664039	0.532971	0.415185	0.439436	0.519983	-0.137525	0.722133
0.959471	0.964931	0.962725	0.977135	0.102737	0.973493	0.91565	0.129353	0.839938	0.917537	0.590598	0.5853	0.805546	-0.189201	0.667699	0.40887	0.811315	0.544572	0.956575	0.584659	-0.379149	0.68744	0.516869	0.134574	0.829255	0.663445	0.887343	0.120583	0.929873
0.725563	0.810051	0.976528	0.934608	0.444491	0.890321	0.801094	0.736777	0.471981	0.598739	0.50405	0.862356	0.149844	-0.563124	0.115866	0.741971	0.479453	0.657797	0.942128	0.283986	-0.102227	0.713751	0.775331	0.541666	0.906005	0.611469	0.589729	-0.530061	0.389526
0.938206	0.90639	0.986796	0.979714	0.166447	0.966066	0.795615	0.89428	0.900876	0.800263	0.922007	0.42891	0.709978	-0.290721	0.819415	0.734888	0.90839	0.894265	0.974424	0.528277	-0.330218	0.194043	0.669861	0.38096	0.958179	0.656977	0.766889	-0.212465	0.852744
0.753453	0.883914	0.941924	0.916239	-0.159253	0.943067	0.791571	0.580491	0.829088	0.763897	0.751484	0.753531	0.548798	-0.619639	-0.143999	0.742412	-0.124272	0.456536	0.869629	0.444704	-0.801653	0.341153	0.858572	0.668136	0.880431	0.743419	0.208033	-0.242141	0.697563
0.732216	0.765392	0.97391	0.968034	0.0508901	0.956517	0.903936	-0.23318	0.147261	0.558155	-0.243841	0.864735	0.319574	0.709147	0.098431	0.746252	0.853367	0.212372	0.933495	0.54947	0.456842	0.151449	0.736438	-0.310739	0.706295	0.751806	0.582568	0.252809	0.515569
0.982861	0.868189	0.988377	0.994823	0.986422	0.987006	0.907133	0.455244	0.971849	0.746863	0.54922	0.953873	0.915921	0.894813	0.885817	0.824079	0.959219	0.758495	0.972553	0.835987	0.580082	-0.142134	0.776301	0.751365	0.849697	0.772478	0.793232	0.6504	0.888045
0.712585	0.848541	0.978669	0.95959	0.903023	0.986738	0.893101	0.288604	0.676637	0.818362	0.0347322	0.902575	0.87208	0.80101	0.558276	0.777709	0.444358	0.686069	0.879758	0.661318	0.665858	-0.318421	0.595945	0.0292952	0.635001	0.809645	0.19416	0.265329	0.726861
0.774901	0.961362	0.980348	0.970849	0.164379	0.96539	0.985117	0.588159	0.286637	0.928299	0.574664	0.746901	0.363467	0.799905	0.24022	0.970092	0.732011	0.66689	0.966329	0.720033	0.667534	0.365031	0.639312	0.12214	0.899037	0.885771	0.700266	0.329756	0.743436
0.95667	0.975001	0.98231	0.995284	0.0340275	0.985809	0.994287	0.710839	0.813721	0.87957	0.907963	0.942017	0.617282	0.814272	0.182894	0.974737	0.754707	0.473891	0.928234	0.843872	0.440474	0.776855	0.913132	0.882634	0.958071	0.957733	0.787314	0.641242	0.836304
0.728285	0.968084	0.964968	0.962099	0.890312	0.98794	0.987161	0.619033	0.760037	0.946885	0.794968	0.821035	0.877127	0.848484	0.352133	0.976381	0.221055	0.720364	0.885846	0.854732	0.591557	0.585823	0.519358	0.354598	0.878327	0.884046	0.362711	0.276191	0.890129
0.995478	0.890715	0.850901	0.979849	0.988194	0.883935	0.94338	0.941808	0.952712	0.972803	0.835113	0.911269	0.844666	0.283807	0.885121	0.334053	0.821374	0.618301	0.629105	0.61858	0.776241	0.220295	0.706872	-0.282379	0.584751	0.184088	0.282372	0.652115	0.598331
0.996921	0.676476	0.711279	0.975624	0.975838	0.92441	0.952926	0.844073	0.894618	0.939009	0.518799	0.892982	0.613842	0.269572	0.72648	0.486042	0.849476	-0.197283	0.460837	0.328808	0.781435	0.184062	0.413531	0.349905	0.658437	0.35901	0.184956	0.330972	-0.023809
0.993232	0.942985	0.972235	0.980258	0.9925	0.580756	0.925235	0.955648	0.916072	0.945223	0.845291	0.789089	0.760187	0.816184	0.828388	0.525738	0.814976	0.497563	0.737813	0.0857712	-0.254062	0.511061	0.64434	0.547643	0.803372	0.423097	0.566378	0.659346	0.745575
0.987763	0.961098	0.787615	0.974449	0.980342	0.80862	0.831707	0.885419	0.943097	0.884733	0.779494	0.887513	0.29419	0.339312	0.807878	0.515927	0.599208	0.777665	0.75367	0.329342	0.739206	-0.302234	0.485202	0.58326	0.645961	0.273097	0.147464	0.424388	0.23008
0.997746	0.84385	0.963689	0.99423	0.980033	0.955333	0.967171	0.957458	0.979767	0.977355	0.821132	0.888832	0.783224	0.748976	0.910079	0.756514	0.839477	-0.469926	0.851245	0.431831	0.851064	-0.388633	0.734788	0.648545	0.824952	0.453423	0.211579	0.496603	0.384874
0.991754	0.949185	0.884103	0.980443	0.982779	0.354498	0.968688	0.970624	0.984165	0.972354	0.664937	0.727099	0.930305	0.31421	0.89524	0.159622	0.96308	0.909093	0.827954	0.202247	0.145054	-0.190768	0.785591	-0.282654	0.793639	0.210239	-0.0225599	0.564102	0.720054
0.988261	0.94589	0.98154	0.991231	0.989998	0.900106	0.940105	0.978246	0.977715	0.954459	0.767693	0.760369	0.642871	0.59815	0.905358	0.808179	0.861144	0.515835	0.741287	0.597101	0.795021	-0.335736	0.59573	0.0736735	0.846819	0.682006	0.788855	0.260312	0.707928
0.992585	0.849842	0.788517	0.979805	0.974614	0.491663	0.951495	0.902254	0.98236	0.935318	0.388118	0.666438	0.848923	0.267505	0.871155	0.0243132	0.896904	-0.555855	0.627557	-0.1643	-0.051656	0.803126	0.594099	0.243345	0.87841	0.0816729	0.0644932	0.189288	0.0060638
0.986286	0.741047	0.972361	0.980756	0.97506	0.876091	0.905898	0.964849	0.959811	0.960678	0.450774	0.895983	0.8373	0.567057	0.812051	0.707727	0.824426	-0.248668	0.534339	-0.0824249	0.875073	0.672945	0.743262	0.475354	0.907819	0.465219	0.00198851	0.671482	0.556008
0.982077	0.930376	0.831537	0.971605	0.97538	0.490771	0.897259	0.923006	0.946002	0.948224	0.728614	0.786176	0.723331	0.441312	0.721443	0.0345711	0.894832	0.380823	0.713726	-0.117251	-0.0478352	0.535441	0.242344	0.0309586	0.82617	0.135824	0.0526718	0.255328	0.514746
0.997373	0.884659	0.9633	0.993279	0.890308	0.735938	0.864347	0.979328	0.846403	0.170894	0.856061	0.819061	0.327356	0.943036	0.933272	0.158063	0.975258	-0.180654	0.798643	0.892102	0.197229	0.85578	0.0269379	0.752936	0.69376	0.866881	0.621647	-0.528873	-0.550202
0.969655	0.922498	0.99055	0.953674	0.894553	0.166061	-0.285737	0.95809	0.240373	0.609091	0.502384	0.736143	0.849652	0.969914	0.503341	0.374878	0.747939	-0.121625	0.934165	0.86365	0.100552	0.377922	0.752315	0.501947	0.482014	0.399453	0.563274	0.107492	-0.843541
0.890877	0.783472	0.958189	0.756321	0.800102	-0.296431	-0.514382	0.837382	0.626735	-0.438404	0.12932	0.555625	0.732422	0.144874	-0.0804414	0.199038	0.635631	0.384656	0.843736	0.7514	0.200061	0.289544	0.680007	0.11929	-0.490218	-0.790538	-0.28474	-0.586641	0.473777
0.96971	0.578804	0.774656	0.850909	0.932553	-0.305156	-0.635311	0.906156	0.853464	0.0672938	0.59579	0.688679	0.838415	0.155778	0.568165	0.199882	0.870878	0.739588	0.487214	0.815663	-0.540734	0.745884	0.394735	0.0579566	0.13155	-0.213773	0.62002	-0.41164	0.756273
0.958878	0.907524	0.949225	0.936161	0.925399	0.689444	0.0200443	0.898436	0.594955	0.843937	0.676737	0.497216	0.297433	0.880326	0.454202	0.676689	0.705248	0.757991	0.892677	0.84035	0.283596	0.222106	0.429013	0.493653	0.593954	0.408779	0.834053	-0.112309	0.461503
0.870341	0.704451	0.895809	0.722786	0.91067	0.287916	-0.247525	0.738655	0.744555	-0.492789	0.167851	0.0645137	-0.15217	0.00550078	-0.151355	-0.431589	0.581477	0.0542607	0.789645	0.853611	-0.382766	0.213761	-0.354949	0.0247189	-0.613182	-0.718211	-0.200202	0.454684	-0.839344
0.958466	0.281805	0.629927	0.815033	0.950698	0.28977	-0.320271	0.822201	0.708844	-0.90285	0.784244	0.609555	0.633889	-0.0617837	0.449244	-0.545621	0.820531	-0.441037	0.324525	0.638448	-0.612699	0.598712	-0.506185	-0.252786	-0.399506	-0.129407	0.534016	0.0234995	-0.782803
0.971598	0.903303	0.976877	0.908553	0.975034	0.847754	0.917738	0.946916	0.808365	-0.617544	0.770356	0.725086	0.625891	0.266112	0.703315	0.107	0.955771	0.322135	0.916502	0.713887	0.417746	0.785979	0.595091	0.0668389	0.055729	-0.101368	-0.20403	-0.285864	-0.494145
0.992067	0.565898	0.814312	0.947457	0.919165	0.862275	0.906048	0.960734	0.290851	-0.608117	0.965751	0.905303	0.682351	0.274579	0.869308	0.046751	0.641889	-0.434356	0.554808	0.720422	-0.118743	0.775362	0.202035	0.116069	0.184008	0.188699	0.502348	-0.486256	-0.7143
0.962877	0.769565	0.893988	0.936317	0.895582	0.959593	0.956792	0.924781	0.728741	0.450027	0.679935	0.534212	0.441214	0.905979	0.620543	0.846457	0.560322	0.423665	0.660576	0.690896	0.214555	0.663382	0.754817	0.464265	0.389723	0.461234	-0.409978	0.437482	0.743354
-0.531978	0.797327	0.264645	0.153535	0.473256	0.789225	0.875487	0.762977	-0.0250408	0.792628	0.887258	0.225455	0.700992	-0.247213	0.0849432	-0.717953	0.173359	0.511054	-0.146356	0.898456	0.740404	-0.367017	0.411594	0.273165	0.373363	0.557746	0.194488	-0.0257828	-0.675805
0.849197	0.762301	0.718242	0.603356	0.775156	0.981089	0.944413	0.9741	0.93718	0.19743	0.967065	-0.0240831	0.944296	0.84388	0.717441	0.694552	0.917615	0.833424	0.910895	0.795164	0.812823	0.546206	0.698621	0.81911	0.0303284	0.354128	0.472057	0.37809	-0.196283
0.565869	0.884458	0.374228	0.368104	0.861122	0.992589	0.968961	0.957028	0.606224	0.85416	0.906228	0.360243	0.949618	0.854769	0.460238	0.915509	0.965921	0.770707	0.944883	0.821822	0.865426	0.205389	0.745715	0.626681	0.668325	-0.0144831	-0.146569	-0.340005	-0.113628
0.963927	0.766624	0.55157	0.296504	0.769212	0.981742	0.958288	0.958237	0.880053	0.702851	0.975895	0.30498	0.949555	0.955668	0.603519	0.875431	0.866975	0.783581	0.951426	0.716388	0.636746	0.657594	-0.127951	0.908362	0.695766	-0.042959	0.0729865	0.518238	0.0352728
-0.279545	0.984082	0.424087	0.0805192	0.874389	0.742649	0.824915	0.835827	0.0191122	-0.114378	0.870431	0.592284	0.604971	0.191792	0.694406	-0.44355	-0.0420066	0.347986	-0.364592	0.723142	0.47497	-0.423135	0.103863	0.0985625	0.471466	0.205662	0.0987433	-0.163641	0.485985
0.295312	0.801117	0.970067	0.259319	0.78165	0.823451	0.878124	0.880977	0.73911	0.69838	0.871488	0.826044	0.719515	0.187721	0.866776	-0.65067	0.0958082	-0.078724	0.0125827	0.733325	0.591373	0.0983304	0.586792	0.169443	0.549265	-0.105717	-0.134538	0.473044	-0.3889
-0.629138	0.65042	0.88427	-0.530959	0.725374	0.689992	0.791993	0.757082	-0.1971	0.536891	0.832123	0.658705	0.615592	-0.21571	0.534264	-0.920001	-0.242701	0.390987	-0.287531	0.621282	0.25553	-0.297927	-0.727581	0.044772	0.501829	-0.20256	0.197655	-0.202849	-0.500152
0.813882	0.793152	0.479129	0.880273	0.975883	0.977912	0.984033	0.993284	0.65986	0.415981	0.944902	0.836447	0.955227	0.965376	0.92228	0.811124	0.92851	0.797557	0.796554	0.945344	0.953785	0.713835	0.605109	0.219201	0.605933	0.438186	0.601344	0.00272857	0.0815044
0.848989	0.663084	0.72685	0.678917	0.936477	0.972472	0.960996	0.983613	0.870737	0.60065	0.976217	0.848001	0.963314	0.868652	0.870382	0.548248	0.877783	0.639508	0.867975	0.926113	0.879446	0.911053	0.0607456	0.680675	0.482476	0.410986	0.649754	0.179271	-0.125485
0.506141	0.955875	0.930815	0.615735	0.957609	0.971656	0.965629	0.970569	0.456363	0.914601	0.927269	0.924475	0.946041	0.894562	0.787879	0.799847	0.921688	0.672836	0.938933	0.924212	0.825436	0.788954	-0.193812	0.781131	0.851481	0.803799	0.660858	-0.642309	0.785447
0.984354	0.508198	0.817065	0.925233	0.80606	0.890183	0.97993	0.981335	0.807356	0.551844	0.713518	0.806229	0.383336	0.744897	0.84075	0.651981	0.435385	0.924115	0.471106	0.767344	0.841236	0.748885	0.510842	-0.258178	-0.545708	-0.135202	-0.193503	-0.0355681	-0.702054
0.962464	0.673982	0.982344	0.63354	0.758179	0.84758	0.907292	0.812056	0.0493244	-0.519595	0.922351	0.708541	0.656699	0.757123	0.526134	0.310971	-0.168434	0.604431	0.163636	0.00632698	0.21013	0.792334	0.538186	0.492338	0.0408103	-0.100146	-0.389149	0.26732	-0.0758996
0.995008	-0.632262	0.81954	0.973021	0.752519	0.286087	0.945057	0.99343	0.88212	0.225189	0.426343	0.926833	0.727986	0.376566	0.683479	0.391682	0.521883	0.143354	0.674723	0.932944	0.841818	0.685306	0.44603	-0.619167	-0.298536	-0.364386	-0.457235	0.418561	-0.252702
0.961257	0.185994	0.906362	0.969627	0.65513	0.856303	0.562622	0.930779	0.910369	0.067097	0.906723	0.941501	0.880503	0.850949	0.884372	0.660589	0.550226	0.537846	0.889782	0.846593	0.72763	0.841949	0.686023	0.483862	-0.518466	0.861657	-0.684337	0.476696	-0.186314
0.985323	0.734521	0.823082	0.798891	0.968819	0.840398	0.913171	0.859675	0.464796	0.166254	0.494411	0.287129	0.051291	0.903702	0.564399	0.569559	-0.679045	0.658446	0.565064	-0.0653956	0.56562	0.682223	0.295726	-0.285029	-0.746703	0.744288	0.714462	0.648896	0.133415
0.995532	-0.182997	0.99288	0.965714	0.991023	0.553743	0.912486	0.980728	0.866519	0.800429	0.904067	0.89867	0.539537	0.259796	0.753507	0.821005	0.905051	0.189922	0.0691376	0.819961	0.979595	0.841362	0.462906	0.248142	0.857152	0.741861	0.750339	0.730127	0.603173
0.988317	0.157274	0.972565	0.913189	0.948546	0.880798	0.488169	0.960732	0.824815	0.647313	0.925786	0.69301	0.548275	0.754507	0.883688	0.839299	-0.188846	0.669468	0.668022	0.814138	0.885684	0.815223	0.575417	-0.220261	0.726353	-0.162302	0.677462	0.145061	0.48167
0.972901	-0.669299	0.813129	0.691678	0.97329	0.631234	0.920833	0.795062	0.271208	0.470661	0.15093	0.641414	0.829178	-0.0337225	0.74209	0.437365	-0.780273	0.197653	-0.170583	0.152439	0.592473	0.76197	0.606914	-0.461566	-0.892807	0.703372	0.794614	0.830668	0.507477
0.995574	-0.304893	0.90444	0.737646	0.956312	0.953125	0.565867	0.915691	0.0738126	0.555398	0.747817	0.81404	0.619257	0.634962	0.462435	0.528451	0.65439	0.5347	0.310045	0.142055	0.747366	0.785133	0.437032	0.04205	-0.527159	-0.215218	0.679455	-0.101684	0.203549
0.974612	0.499229	0.977989	0.943215	0.966547	0.652275	0.743053	0.923025	0.752948	0.707956	0.724394	0.901751	0.802121	0.632485	0.629549	0.717416	-0.211584	0.33538	0.668663	0.91345	0.926536	0.795835	0.665029	-0.0860047	0.659811	-0.43872	0.691469	0.261811	0.591948
0.995322	0.995376	-0.300944	0.995837	0.986848	0.975984	0.993426	0.947148	0.833296	0.87552	0.344652	0.818442	0.871096	0.605871	0.12161	0.951931	0.980708	0.570549	0.904057	0.450152	0.246853	0.765062	0.880641	0.896647	0.249573	-0.148806	0.880022	0.652772	0.887546
0.981481	0.975105	0.705702	0.987754	0.971936	0.976845	0.979514	0.923331	0.881107	0.773654	0.0955513	0.400759	0.561936	0.442181	0.499528	0.604664	0.893034	0.718162	0.666855	0.386235	0.497837	-0.0778179	-0.025137	0.672966	-0.0720289	0.456525	0.690687	0.527127	0.92336
0.98273	0.983054	0.5522	0.98353	0.988962	0.980284	0.993953	0.934604	0.945394	0.25193	0.388182	0.421438	0.541598	0.619213	-0.226312	0.895671	0.95415	0.916682	0.839961	0.590559	0.550194	0.671676	0.730212	0.891337	0.221378	-0.0675556	0.865133	0.767151	0.908258
0.993019	0.984738	0.0999838	0.982608	0.970719	0.989186	0.995554	0.9764	0.945637	0.615806	0.672039	0.908699	-0.0434173	0.444185	-0.341077	0.920475	0.937551	0.868348	0.692928	0.845595	-0.363536	0.852882	0.145946	0.929233	0.876176	0.492554	0.901954	0.33073	0.967621
0.974944	0.981937	0.326502	0.988972	0.993918	0.991547	0.992479	0.849123	0.616754	0.908956	0.832713	0.0190328	0.684655	0.138728	0.774808	0.571048	0.897674	0.367252	0.69294	0.0901621	0.857994	-0.256814	0.18392	0.61761	0.582352	-0.199992	0.713048	0.822305	0.820327
0.990043	0.990167	-0.0984762	0.984398	0.99768	0.996541	0.987425	0.989537	0.889836	0.257761	0.890773	0.00843175	0.716906	0.847369	0.821284	0.948678	0.967228	0.605425	0.861187	0.5847	0.900078	0.929647	0.897741	0.907445	-0.0547599	0.415358	0.861604	0.935465	0.921668
0.996183	0.989522	-0.196049	0.984325	0.992487	0.967494	0.988317	0.983397	0.734293	0.589731	0.818711	0.718243	0.165293	0.913142	-0.193879	0.912065	0.93625	0.246633	0.714493	0.418205	0.490223	0.604736	0.363894	0.810169	-0.0828718	0.506053	0.887888	0.849691	0.888607
0.957867	0.982969	0.2148	0.985453	0.994252	0.995361	0.974993	0.81301	0.868716	0.34505	0.655021	0.878878	0.955089	0.581751	0.650526	0.571744	0.968719	0.796849	0.592805	0.516062	0.934753	-0.13769	0.279716	0.679803	0.580853	0.301757	0.666506	0.744759	0.881955
0.965358	0.986837	-0.297993	0.971362	0.998385	0.979944	0.972496	0.8848	0.863078	0.548666	0.775609	0.439573	0.3522	0.374673	-0.307696	0.549793	0.951963	0.690155	0.247919	0.509951	0.0296742	-0.143576	0.168055	0.759917	-0.280253	-0.159458	0.811769	0.707652	0.863749
0.991494	0.996881	0.78816	0.985113	0.993599	0.977308	0.995093	0.979228	0.913602	0.682279	0.711844	0.51248	0.502275	0.929432	0.102642	0.860631	0.957468	0.861814	0.834339	0.733739	0.23095	0.561611	0.601225	0.883822	0.272869	0.16975	0.887781	0.805141	0.88712
0.961647	0.934598	0.721091	0.928455	0.928959	0.981185	0.974424	0.90075	0.834219	0.698397	0.950723	0.840306	0.961603	0.655558	0.797592	-0.0385952	0.493559	0.769952	0.585796	0.824497	-0.0465011	0.0735139	0.203843	0.752404	0.220183	-0.307975	0.898758	0.759785	0.115647
0.892703	0.908745	0.579747	0.748407	0.64045	0.955328	0.974839	0.925742	0.682453	0.877145	0.72026	0.761482	0.831988	0.721967	0.845862	0.53475	0.340254	0.211767	0.0351229	0.569705	0.0855801	0.65637	0.508637	0.558606	0.753053	-0.0484955	0.731503	0.769299	0.592852
0.885405	0.96392	0.826375	0.898215	0.86009	0.965565	0.924578	0.823958	0.870455	0.811743	0.67876	0.883148	0.878769	0.916826	0.701592	-0.465563	0.667866	0.216265	0.444019	0.689149	0.534451	0.127007	-0.269578	0.52495	0.158795	-0.090828	0.623642	0.6856	0.606028
0.965013	0.872798	0.427972	0.939418	0.794749	0.983701	0.9806	0.968933	0.950701	-0.206122	0.763277	0.920838	0.886026	0.846655	0.871059	-0.190491	0.588965	0.343225	0.169777	0.693872	0.0348689	0.0197011	-0.401328	0.794824	0.670489	0.0926038	-0.394737	-0.680732	0.754271
0.901418	0.886566	0.196714	0.805904	0.482625	0.970587	0.980442	0.932932	0.397597	0.67135	0.817471	0.935974	0.837327	0.16173	0.826224	0.536342	0.838511	-0.050389	0.483681	0.467276	0.342991	0.591029	0.85088	0.370103	-0.026783	0.466655	0.780933	0.929103	-0.0165794
0.965137	0.97822	0.779618	0.964467	0.927509	0.974201	0.904702	0.971806	0.769947	0.778809	0.764041	0.9528	0.883085	0.734876	0.923773	0.671333	0.857224	0.193504	0.656782	0.604593	0.461965	0.862028	0.779407	0.5587	0.00237563	0.141662	0.769505	0.917194	0.0417445
0.992918	0.862757	-0.0411144	0.989813	0.849733	0.98155	0.946917	0.951607	0.885873	0.0889586	0.801169	0.962053	0.923827	0.62231	0.923361	0.57853	0.884308	0.332922	0.610065	0.551046	-0.160348	0.956301	-0.187885	0.772453	0.738378	0.0448498	-0.445114	-0.769366	-0.232679
0.929731	0.933168	0.721814	0.892375	0.377721	0.985329	0.943877	0.899186	0.847877	0.817268	0.879121	0.961032	0.981468	0.724313	0.733154	0.135092	0.689052	0.404417	0.1076	0.842368	0.199808	0.699746	0.591884	0.4047	0.505019	0.0328539	0.562021	0.923791	0.864903
0.920287	0.971673	0.613236	0.817705	0.0729533	0.977268	0.964238	0.968867	0.729971	-0.210985	0.809148	0.918709	0.878521	0.639527	0.790386	0.173432	0.851089	-0.444319	0.836693	0.531462	-0.398127	0.580334	-0.437173	0.562302	0.438863	-0.103229	-0.208674	-0.78664	0.695162
0.965436	0.899897	0.31607	0.969487	0.83895	0.980035	0.941578	0.894429	0.951468	0.0295444	0.95348	0.96937	0.915316	0.781338	0.899718	0.862177	0.891672	-0.00627533	0.452211	0.631471	0.0295504	0.881217	-0.103665	0.752516	0.159292	0.701223	0.0563539	-0.704144	0.809815
0.981753	0.636462	0.740341	0.857377	0.964883	0.96073	0.984192	0.921669	0.761396	0.812302	0.956648	0.732755	0.891762	0.338224	0.972298	0.402715	0.752095	0.949088	0.3069	0.874119	0.676477	0.916631	0.694802	0.82311	0.601925	0.233793	0.0817216	0.347877	0.88403
0.90444	0.756354	0.844571	0.360366	-0.0210715	0.964269	0.991214	0.974795	0.899283	0.767015	0.962967	0.292509	0.842728	0.403775	0.913538	0.639165	0.544664	0.950118	0.742299	0.713612	-0.314278	0.745303	0.288863	0.79612	0.462569	0.814218	-0.502046	0.110727	0.686249
0.953981	0.537457	0.907665	0.880412	-0.19476	0.866876	0.955889	0.491094	0.166706	0.308219	0.880567	-0.359185	0.661481	0.683213	0.876051	0.238437	0.61989	0.684738	-0.339716	0.732798	-0.32809	-0.0930652	-0.301963	-0.621547	0.635345	0.43188	0.499786	-0.0658464	0.146457
0.867098	0.948685	0.862752	0.885449	0.0634323	0.934706	0.91033	0.942766	0.811156	0.0272094	0.991376	0.942488	0.836495	0.618124	-0.112841	0.21119	-0.0958702	0.852613	0.120323	0.958911	0.0133226	0.302699	0.739854	0.34219	0.625476	0.341575	-0.737428	-0.453583	0.77914
0.939053	0.141283	0.8082	0.528018	0.0589672	0.989086	0.988062	0.947526	0.756913	0.833138	0.987288	0.735346	0.962185	-0.379619	0.91161	0.90324	0.664791	0.978247	0.645643	0.71659	-0.275746	0.782681	-0.245645	0.647314	0.665902	0.54948	0.574272	-0.372215	0.723631
0.956385	0.965151	0.851516	0.93267	-0.176769	0.930525	0.93643	0.606726	0.589178	-0.0220949	0.940178	0.207395	0.545043	0.311903	0.8596	0.769313	0.619185	0.799683	0.556867	0.536221	-0.328847	0.121929	-0.80279	-0.354183	0.565639	-0.0557375	0.465214	-0.564833	0.19184
0.922046	0.738616	0.948592	0.969679	0.148452	0.863983	0.906153	0.981245	0.922842	-0.204245	0.958535	0.684032	0.939303	0.428407	-0.0737587	0.918979	0.31031	0.908563	0.690668	0.919956	0.524491	0.399184	0.785026	0.624786	0.7215	0.854192	0.438991	-0.273635	0.876423
0.940343	0.132842	0.946458	0.552977	0.797536	0.936965	0.938806	0.519663	0.0354192	0.140389	0.915356	0.44238	0.455381	0.0583945	0.90403	0.740996	0.0590352	0.758256	0.212166	0.330762	0.213369	0.023563	0.636384	-0.699366	0.196404	0.0781724	-0.059614	0.259457	0.634653
0.936879	0.737516	0.846721	0.650113	0.97508	0.852168	0.894081	0.966915	0.686326	0.137586	0.96457	0.180678	0.97369	0.199741	0.12845	0.817387	0.0727416	0.875839	0.684977	0.754809	0.498426	0.762544	0.22972	0.0457533	0.823622	0.609825	0.823532	0.587152	0.903881
0.846504	0.687383	0.910376	0.945581	0.800841	0.690466	0.958542	0.649119	0.637875	0.606023	0.859302	-0.466906	0.432427	0.133531	0.104715	0.871317	0.187618	0.954714	0.765605	0.658773	-0.0938597	0.116418	-0.508835	0.0913826	0.282165	-0.155492	-0.304781	0.318193	0.54426
0.940372	0.867528	-0.94686	0.928187	0.914999	0.836839	0.886991	0.807272	0.886314	0.0095099	0.855863	0.554466	0.653079	0.910326	0.832007	0.789327	0.975483	0.86394	-0.488866	-0.427851	0.538502	0.861991	0.0464083	0.41495	-0.227844	0.356528	-0.0702314	0.0552936	0.64845
0.859626	0.954992	-0.961741	0.808611	0.961128	0.900854	0.722665	0.772214	0.891991	-0.537334	0.860896	0.709375	0.855508	0.917293	0.546666	-0.359766	0.86371	0.917025	-0.545946	-0.109817	0.80781	0.180334	0.229999	0.530308	-0.16598	0.00697532	0.182096	0.603649	0.5582
0.88271	0.843758	-0.86605	0.907558	0.951419	0.676831	0.765925	0.872962	0.916269	-0.313509	0.619214	0.864618	0.70753	0.226719	0.746951	-0.720317	0.967678	0.796751	0.0721896	-0.540027	0.91895	-0.786133	0.265831	0.378056	-0.442039	0.159293	0.00436892	0.348693	-0.253159
0.923349	0.613673	-0.504079	0.953906	0.853034	0.164624	0.90237	0.764263	0.715745	0.709083	0.836168	0.827279	-0.268465	0.779654	0.720506	0.224959	0.889888	0.0968049	0.718837	0.0924655	-0.254345	0.580524	-0.686935	-0.384014	-0.699089	-0.204112	-0.138266	-0.342829	0.621436
0.96861	0.938214	0.968686	0.944832	0.973441	0.910986	0.91728	0.983236	0.972526	0.778521	0.990347	0.923163	0.687897	0.934945	0.840939	0.0949128	0.931486	0.92134	0.966083	0.160265	0.836204	0.385993	0.78138	0.945396	0.234911	0.602692	0.775411	0.660338	0.632487
0.97018	0.966666	0.905423	0.963258	0.977828	0.339048	0.944042	0.866615	0.98385	0.655075	0.255086	0.813435	0.384065	0.111729	0.803224	-0.503333	0.95908	0.898127	0.720935	0.354732	0.628997	-0.528526	0.137184	0.893825	0.545805	0.735541	0.469972	0.497149	-0.331825
0.83513	0.351242	0.451901	0.914691	0.909645	0.065347	0.961566	0.707265	0.800106	0.432161	0.923096	0.641262	-0.600231	0.906619	0.759539	0.25704	0.920599	0.287637	-0.468226	-0.101317	0.459911	0.33159	0.249366	-0.849498	0.62978	0.470843	-0.728283	0.40788	0.494826
0.984157	0.912291	0.953022	0.939003	0.988147	0.446369	0.963407	0.874298	0.976154	0.77641	0.265977	0.908886	0.614413	0.264147	0.835169	0.40519	0.892863	0.866718	0.69267	0.353159	0.869441	0.278759	0.566347	0.850503	-0.111015	0.305659	0.575032	0.571863	0.265314
0.702273	0.565248	0.369965	0.83359	0.886652	-0.0960672	0.901416	0.729664	0.753854	-0.0214552	0.945938	0.809615	-0.103514	0.779099	0.818271	0.392846	0.922243	0.10751	-0.480533	0.614721	0.221592	-0.0234538	0.243203	-0.842719	0.0514367	0.556667	-0.845022	0.0931845	0.78339
0.721484	0.37617	0.241634	0.932271	0.870053	0.405061	0.938571	0.876195	0.833251	0.26232	0.333838	0.903888	-0.135517	-0.286355	0.902734	-0.342881	0.876441	0.262161	0.021131	0.184896	-0.0584766	-0.639978	0.249588	-0.700973	0.809651	0.584146	-0.388857	0.691375	0.0954191
0.975455	0.981611	0.990584	0.985168	0.993196	0.988826	0.945293	0.911276	0.790074	0.612496	0.81618	0.912013	0.617925	0.590185	0.742932	0.91826	0.170066	0.739191	0.441378	0.687801	0.682614	0.699925	0.866077	0.0630961	0.516851	0.59556	0.763436	0.426952	0.696249
0.965105	0.961709	0.985977	0.990824	0.982384	0.983153	0.955131	0.893924	0.625318	0.656692	0.769161	0.917812	0.464181	0.571435	0.653372	0.848388	0.37383	0.651387	0.513342	0.56215	0.387702	0.282014	0.572125	0.168985	0.500854	0.346881	0.459665	0.489075	0.415267
0.882897	0.991976	0.989078	0.929565	0.973241	0.989382	0.911239	0.976665	0.680353	0.68981	0.89454	0.727373	-0.11517	-0.0335346	0.560458	0.736607	0.403463	0.601157	0.41472	0.523739	0.121391	0.688143	0.806271	0.528683	-0.202999	0.367897	0.768337	0.172837	0.391302
0.183694	0.937414	0.977576	0.957812	0.969093	0.992779	0.95081	0.322515	0.308573	0.450697	0.64294	0.871169	0.0169226	0.0594981	0.662361	0.0132816	0.662146	0.532897	0.309944	0.435829	0.717927	0.557369	0.805926	0.325489	0.273035	0.0870296	0.93626	0.534594	0.517128
0.960256	0.981095	0.996498	0.990097	0.992869	0.996826	0.889195	0.990757	0.901309	0.944048	0.976457	0.932467	0.935693	0.915212	0.417869	0.792156	0.461755	0.709005	0.973001	0.869455	0.362081	0.290725	0.566029	0.47861	0.216179	0.390425	0.784555	0.514206	0.669288
0.915198	0.985615	0.974484	0.961846	0.981686	0.987685	0.902281	0.960879	0.924845	0.845734	0.588147	0.66833	0.613003	0.31508	0.581959	0.817291	-0.554292	0.478652	0.973703	0.844085	0.0106358	0.629445	0.762963	0.518368	-0.105771	0.281232	0.744552	-0.0398953	0.522637
0.0773543	0.983823	0.995335	0.941461	0.94156	0.989489	0.90744	0.308563	0.517803	0.926706	0.929942	0.842643	0.694964	0.670072	0.648468	0.100552	-0.383096	0.49528	0.941588	0.0461758	0.607682	0.753151	0.80409	-0.402429	-0.233829	0.29652	0.68555	0.418511	0.45131
0.829984	0.974602	0.974135	0.929037	0.987896	0.982332	0.910791	0.949992	0.960443	0.86706	0.548862	0.581343	0.732333	0.297683	0.570074	0.600435	0.256935	0.679524	0.96306	0.874087	-0.341587	0.207204	0.618158	0.524864	-0.45942	0.204759	0.510801	0.132055	0.661015
0.24242	0.973557	0.995732	0.96496	0.915636	0.983654	0.973595	0.357714	0.651633	0.89222	0.914958	0.811411	0.755694	0.574507	0.834933	0.0148294	0.0696322	0.49397	0.926608	-0.0156762	0.426625	0.263414	0.576818	-0.21965	0.477954	0.50437	0.341582	0.716127	0.159079
-0.214338	0.948469	0.957632	0.827257	0.909298	0.977091	0.923847	0.296341	0.513306	0.864109	0.337196	0.881983	0.881563	0.364139	0.780772	0.429932	0.51318	0.21303	0.96651	-0.136722	-0.40588	0.516303	0.847684	0.130868	-0.381803	0.151276	0.675174	0.422261	0.538528
0.906581	0.987776	0.982573	0.969174	0.929394	0.942344	0.97805	-0.329921	0.912987	0.293691	0.956642	-0.433946	-0.371414	0.724261	-0.860071	0.807629	0.874769	0.98016	0.805979	0.501112	0.505169	0.644007	0.616096	0.382831	0.932583	0.777156	0.507304	0.487658	0.822594
0.830959	0.988273	0.992931	0.972917	0.922979	0.955166	0.964292	-0.63564	0.886089	-0.469472	0.880836	0.226938	0.189177	0.967474	0.203202	0.495921	0.507356	0.870175	0.396082	0.833716	0.353221	0.160406	0.684396	0.0762025	0.819286	0.527176	0.21288	0.492671	0.840981
0.532666	0.98457	0.993584	0.97652	0.854308	0.973879	0.975805	-0.236292	-0.0922849	-0.424327	0.970189	0.529638	-0.187484	0.931084	-0.64276	0.257427	0.765021	0.458069	0.236597	0.799637	-0.511087	-0.523733	0.74864	0.0865406	0.748185	0.519263	0.298938	-0.558412	0.759161
0.901103	0.997337	0.997376	0.987391	0.93654	0.987457	0.985951	0.563099	0.484501	0.745354	0.902052	0.172513	0.283794	0.938584	0.325953	0.887915	0.830761	0.967005	0.306353	0.50039	0.864459	0.194352	0.901611	0.806253	0.928492	0.849317	0.924976	0.287668	0.401243
0.970483	0.988995	0.988277	0.991823	0.989372	0.996684	0.980701	0.871982	0.932941	0.499969	0.910267	0.732856	0.818809	0.809166	-0.311458	0.733221	0.560898	0.926534	0.667692	0.435981	0.947224	0.319881	0.733215	0.427756	0.813868	0.547319	0.699265	0.601269	0.799243
0.786992	0.996322	0.995046	0.992264	0.978502	0.986891	0.980365	0.947443	0.183763	0.207976	0.981034	0.453556	0.957915	0.643882	0.801116	0.28826	0.859455	0.537091	0.114435	0.305051	0.2512	-0.127221	0.513945	0.393467	0.570464	0.659375	0.30228	-0.273506	0.775459
0.970617	0.987928	0.99012	0.984568	0.991603	0.955608	0.985426	0.457315	0.57575	0.348185	0.895649	0.663305	0.734895	0.668252	-0.158126	0.923638	0.905557	0.964847	-0.0886174	0.39778	0.274761	0.372621	0.558486	0.537807	0.927285	0.720345	0.376949	0.441033	0.545804
0.766391	0.986306	0.995413	0.988216	0.983515	0.988987	0.975734	0.845945	0.0062301	0.852967	0.868011	0.886356	0.909599	0.939381	-0.692974	0.545678	0.206737	0.630205	-0.0511002	0.648535	0.473607	0.518056	0.605868	0.0694664	0.465567	0.475996	-0.00882546	-0.485905	0.803106
0.907097	0.988911	0.996438	0.983442	0.991969	0.962648	0.972333	0.122905	0.342578	-0.473282	0.8787	0.859335	0.953126	0.927932	-0.505345	0.705945	0.385005	0.853725	-0.316872	0.345887	0.0792579	0.571362	0.596682	0.0589866	0.880857	0.478449	0.0796519	0.0174467	0.436245
0.835963	0.986104	0.99743	0.986657	0.976889	0.986181	0.97922	0.497821	0.593985	-0.542528	0.917271	0.759056	0.826807	0.896815	0.263078	0.442795	0.884705	0.502618	0.179928	0.551453	-0.677794	0.485945	0.778677	0.372932	0.564222	0.66166	0.342655	0.0208008	0.63326
0.959616	0.358972	0.973334	0.853858	0.940279	0.793428	0.0187721	0.798884	0.781987	0.87177	0.486884	0.476543	-0.140147	0.580011	0.286642	-0.0591477	0.574808	0.836771	0.955775	0.59956	0.170701	0.495657	0.359078	0.520446	-0.132733	0.515851	0.684334	0.756981	0.764602
0.889828	-0.290066	0.931629	0.117761	0.874799	0.288892	-0.0975879	0.483049	0.246385	0.440349	-0.366185	0.00328769	0.0801467	-0.688089	-0.37255	-0.0752789	-0.458718	0.417222	0.937863	0.632278	-0.447736	0.202198	-0.480342	-0.360468	-0.76559	-0.193169	-0.608014	0.783649	-0.491339
0.996145	0.932796	0.990534	0.953377	0.984456	0.9261	0.591322	0.971865	0.896819	0.857293	0.71295	0.78386	-0.0144796	0.898779	0.490256	0.462726	0.931879	0.607165	0.95756	0.0476056	0.380097	0.694741	0.747741	0.713655	-0.0515267	0.606782	0.916939	0.838543	0.903319
0.992971	0.829848	0.985856	0.923525	0.992159	0.801099	0.372512	0.945859	0.929043	0.728672	0.890237	0.800537	0.345268	0.913311	0.379079	0.267854	0.882416	0.538501	0.949014	-0.687598	0.541489	0.65485	0.730472	0.690177	0.81993	0.490075	0.808703	0.873244	0.788051
0.971171	0.709443	0.970282	0.591734	0.980694	0.307921	0.876973	0.872632	0.645858	0.617691	0.159212	0.379801	-0.180818	0.126213	0.102034	0.37418	0.313946	0.708024	0.938783	0.78674	0.533098	0.251707	0.106274	-0.12081	0.369098	0.299415	-0.0756023	0.852218	-0.673046
0.977182	0.517969	0.963311	0.954845	0.943155	0.911211	0.5669	0.877659	0.658439	0.952122	0.384147	0.471006	0.76751	0.734641	0.436236	0.746551	0.6564	0.275143	0.904955	-0.1699	-0.161324	0.60252	0.3762	0.249996	-0.114959	0.564668	0.792763	0.787519	0.753582
0.980295	0.414421	0.967214	0.97172	0.960204	0.604277	0.833107	0.91317	0.916469	0.832131	0.320424	0.641735	0.0637423	0.811033	0.156643	0.533305	0.867768	0.237992	0.914286	-0.583233	0.795198	0.456297	0.460656	0.155692	0.22041	0.091645	0.866099	0.797881	0.642386
0.917525	-0.162485	0.923997	0.381879	0.868197	0.242833	0.374914	0.593652	0.0155433	0.614228	-0.40035	0.524731	-0.484432	-0.491864	0.0670312	0.480988	-0.448913	-0.307829	0.862664	-0.342401	-0.12761	-0.127105	-0.688007	-0.636361	0.288121	-0.191084	-0.356395	0.71554	-0.607057
0.930913	-0.123155	0.916427	0.457142	0.90384	0.661141	0.726133	0.68894	0.484299	0.400522	-0.660581	0.48785	-0.519354	-0.405402	-0.138275	-0.0151549	-0.106621	-0.341982	0.860756	-0.70017	0.212051	-0.102967	-0.489674	-0.673602	-0.579114	-0.390489	-0.140168	0.825281	-0.696594
0.998445	0.815611	0.987277	0.991306	0.985852	0.690604	0.879775	0.978505	0.839738	0.833066	0.810559	0.925685	0.455192	0.963268	0.803014	0.555839	0.917099	0.729544	0.944421	0.0559704	0.111834	0.691143	0.906022	0.878995	0.0369453	0.656023	0.926885	0.819396	0.882685
0.935369	0.879192	0.737218	0.969773	0.758017	0.963059	0.470634	0.16012	0.404989	0.697446	0.921567	-0.0136265	0.14547	-0.0429556	0.878757	0.722363	0.558766	0.720085	0.411456	0.385616	-0.801357	0.685273	0.573229	0.265702	-0.0675152	0.413099	0.281881	-0.012137	0.594753
0.936262	0.990864	0.787516	0.956246	0.873862	0.961948	0.797017	0.73295	0.915813	0.789833	0.965751	0.704848	0.0884968	0.28558	0.931191	0.571813	0.724972	0.909536	0.386038	0.0306514	-0.664785	0.659646	0.718043	0.709082	0.183537	-0.0834087	-0.00612804	0.623371	0.914545
0.892807	0.956778	0.656456	0.95495	0.759408	0.942119	0.884154	0.583311	0.583121	0.769383	0.960602	0.542792	0.26201	0.380601	0.88248	-0.159417	0.531436	0.867135	0.0185387	-0.521836	-0.13312	-0.336375	0.57722	0.307238	0.634435	-0.213733	0.293275	0.148406	0.797863
0.924604	0.958151	0.803539	0.957974	0.900177	0.839596	0.733418	0.729234	0.890029	0.730053	0.91028	0.704851	0.441717	-0.00420053	0.647277	0.550206	0.494621	0.896982	0.0167092	0.127903	-0.674253	0.819055	0.520046	0.667113	0.440254	0.473485	0.37945	0.297331	0.889914
0.996819	0.903191	0.978514	0.993769	0.969382	0.991834	0.856371	0.706729	0.555463	0.90895	0.952837	0.644095	0.833624	0.625427	0.975876	0.921956	0.780539	0.92394	-0.0212689	0.636354	0.911889	0.352276	0.704004	0.653031	-0.410204	0.644021	0.704018	0.512179	0.634841
0.986653	0.929496	0.968891	0.970801	0.988928	0.984249	0.415045	0.840657	0.843752	0.943809	0.962188	0.754405	0.893977	0.716054	0.961314	0.472133	0.687437	0.890437	-0.517091	0.165909	0.556344	-0.228341	0.925735	0.798388	-0.319832	0.0770595	0.697867	0.645629	0.51222
0.994889	0.966693	0.983204	0.990926	0.949073	0.945151	0.857404	0.740688	0.594529	0.96168	0.950732	0.544497	0.749091	0.343273	0.879404	0.899239	0.74197	0.870107	-0.288224	0.643392	0.38842	0.495853	0.683506	0.772805	-0.390075	0.525244	0.82617	0.75826	0.665899
0.982643	0.976863	0.935293	0.96621	0.970708	0.969964	0.774578	0.894825	0.698943	0.842748	0.989229	0.93402	0.863969	0.653845	0.96991	0.526389	0.902712	0.948301	0.799528	0.132302	0.554812	0.119194	0.668102	0.370096	0.00939095	-0.0312337	0.43078	0.426334	0.888217
0.995203	0.971347	0.965918	0.989084	0.994781	0.941985	0.960671	0.977868	0.916626	0.92108	0.971719	0.950321	0.865039	0.578289	0.832759	0.906624	0.838602	0.965479	0.880922	0.384517	0.230232	0.400837	0.914942	0.832251	0.182139	0.322564	0.655345	0.740688	0.951527
0.988572	0.976883	0.940824	0.96278	0.950023	0.94094	0.780954	0.922187	0.812701	0.925877	0.979364	0.905202	0.84437	0.450004	0.858084	0.555762	0.806236	0.903191	0.891314	0.214218	-0.36403	-0.479416	0.611395	0.68632	0.328551	-0.0026327	0.718965	0.551067	0.90464
0.949254	-0.0727768	-0.638373	0.9595	0.912635	0.977793	-0.694873	0.943103	0.962369	0.344409	0.525136	0.96202	0.961854	0.92489	0.962792	0.915748	0.87076	0.169445	0.391473	0.236436	0.885085	0.556405	0.464515	0.089768	0.770823	0.647876	0.704712	0.398466	0.271674
0.915735	0.866118	0.660438	0.942596	0.92354	0.889139	-0.64558	0.958746	0.694609	0.198139	0.477635	0.83542	-0.0578476	0.887891	-0.0919076	0.902924	0.896547	0.256768	-0.750434	0.831694	0.920647	0.544501	0.943172	0.0457844	-0.0949777	0.549417	0.609553	0.126486	-0.213222
0.933367	0.978382	-0.55425	0.963925	0.933292	0.972764	0.863032	0.982566	0.868627	0.69784	0.622728	0.964135	0.973124	0.989654	0.822479	0.879371	0.976666	-0.0333479	0.842807	0.720458	0.960618	-0.478418	0.826568	-0.498791	-0.601186	0.607407	0.942162	0.548973	-0.0422851
0.914322	0.987574	0.953924	0.934702	0.861607	0.915121	0.0442799	0.890626	0.921923	0.725182	0.42677	0.932177	0.949173	0.973265	0.782865	0.175336	0.718964	0.173512	-0.429428	-0.587954	0.95818	-0.496138	0.789834	-0.319076	0.800107	0.812436	0.773523	0.388872	0.0946815
0.976401	-0.363616	-0.244041	0.984525	0.985292	0.866071	0.910445	0.957046	0.815662	0.963795	0.874222	0.885332	0.0726138	0.973503	0.000802006	0.949288	0.948698	-0.473924	0.21898	0.558388	0.863931	0.544792	0.436424	-0.243385	0.134607	0.597683	0.9464	0.850366	-0.716529
0.969276	-0.230574	0.620314	0.973917	0.972752	0.952173	-0.383227	0.967217	0.905968	0.89432	0.866466	0.964391	0.960497	0.94137	0.776281	0.855801	0.883208	-0.453728	0.520277	0.306494	0.833871	-0.8776	0.133321	-0.718644	-0.431923	0.921348	0.846525	0.714958	-0.736808
0.978745	-0.140202	-0.469363	0.98364	0.984232	0.943456	0.558504	0.958353	0.969443	0.835428	0.651536	0.950592	0.963422	0.934004	0.845035	0.428227	0.896276	0.543148	0.525333	0.388113	0.953393	-0.691917	0.454399	-0.666686	0.800133	0.83658	0.952754	0.707042	-0.659329
0.950352	0.898228	-0.626317	0.978635	0.991461	0.945744	-0.29404	0.972166	0.908282	0.821806	0.665778	0.912569	0.116037	0.915034	0.376663	0.926357	0.939799	0.76605	-0.438753	0.78684	0.880887	-0.310588	0.804184	0.396769	0.507416	0.585884	0.754626	0.777965	0.76126
0.959395	0.872302	0.756377	0.98616	0.96421	0.695104	0.565079	0.95245	0.906992	0.753163	0.891696	0.941493	-0.0755542	0.929819	0.417166	0.511318	0.934154	0.222148	0.871794	-0.270465	0.940544	-0.157887	0.840641	0.548559	0.403724	0.756488	0.888706	0.75816	0.786566
0.983843	0.985988	-0.488582	0.977574	0.951649	0.852631	0.449091	0.940915	0.961531	0.96999	0.3597	0.970517	0.91377	0.980595	0.827823	0.37399	0.792063	0.323497	-0.0888117	-0.268955	0.92226	0.831008	0.774067	0.910406	-0.182645	0.780026	0.909641	0.805422	0.857935
0.985106	0.354203	0.942526	0.96847	0.977433	-0.499147	0.289789	0.91236	0.384994	0.791205	0.296968	0.85692	0.757131	0.933125	0.646491	0.171737	0.750782	0.0646542	0.683962	-0.352829	0.560386	0.761262	0.528938	0.617628	-0.0296228	0.485244	0.690323	0.151185	-0.113419
0.988207	0.62256	0.943807	0.980351	0.976871	-0.508891	0.736356	0.915969	0.728118	0.744668	-0.588865	0.74074	0.799099	0.983246	0.818166	0.672533	-0.84286	0.109538	-0.0719162	0.148338	0.827963	0.74295	0.493415	0.522575	0.0939937	0.240148	0.664526	-0.069924	0.400261
0.973015	0.342463	0.890247	0.954305	0.913776	0.0523113	0.782849	0.821696	0.717914	0.516597	-0.102568	0.0727283	0.398488	0.813427	0.740362	0.204996	-0.165378	0.414854	0.191507	0.256709	0.769371	0.626498	-0.0781998	0.0467901	-0.237243	0.202767	-0.252025	0.273658	0.693274
0.971099	0.466958	0.903073	0.97433	0.930405	-0.517609	0.838061	0.949103	0.565567	0.842801	0.48023	0.883801	0.733677	0.963191	0.768742	0.44589	-0.0407911	-0.00688686	-0.274321	-0.0964926	0.784507	0.698891	0.69906	0.62925	0.00971115	-0.0623957	0.48849	-0.375983	0.0191363
0.983808	0.895415	0.993029	0.956815	0.988465	0.456046	0.736859	0.937502	0.861654	0.907624	-0.161848	0.352809	0.955452	0.90613	0.911802	0.641542	-0.876909	0.854336	-0.285947	0.707498	0.718346	0.879937	0.833535	0.515067	-0.476958	0.313692	0.797916	0.584582	-0.0403553
0.97192	-0.28991	0.92005	0.949386	0.948827	0.389432	-0.208255	0.618151	-0.0392847	0.385938	0.397457	-0.0412175	0.0686598	0.824001	0.645347	0.708414	-0.561275	0.486657	0.168524	0.54526	0.392089	0.751051	0.23332	-0.496835	-0.482491	0.169636	-0.499219	0.252396	-0.334759
0.95064	0.958922	0.929645	0.910249	0.960901	0.796003	0.36363	0.923987	0.911455	0.911089	0.626051	0.958726	0.813743	0.950385	0.928094	0.764927	-0.29737	0.797082	-0.285575	0.911539	0.654956	0.831219	0.867253	0.601754	-0.849647	-0.153075	0.405291	0.0785597	0.813905
0.945425	0.0902118	0.923962	0.901582	0.934743	0.700541	0.420101	0.649546	0.318382	0.393053	0.0266126	0.176802	0.279148	0.788033	0.73281	0.474823	0.295767	0.511832	0.363839	0.837067	0.657841	0.841154	0.427142	-0.0853361	0.779019	-0.192682	0.024113	-0.0876515	0.689223
0.979909	0.922926	0.929441	0.960905	0.953623	0.836862	0.856717	0.911309	0.926933	0.895377	-0.31673	0.419534	0.933451	0.94007	0.893607	0.786541	0.286932	0.76682	0.592578	0.871662	0.794439	0.931146	0.676607	0.695728	0.733812	0.0615424	0.702787	0.353995	0.0503855
0.922699	-0.214499	0.958457	0.919759	0.949157	0.719881	0.747042	0.797969	0.236296	0.603526	0.575603	-0.0935622	0.52456	0.878276	0.74485	0.827027	0.339187	0.422661	0.59447	0.723356	0.767272	0.912085	0.0348384	0.0340636	0.776804	0.404233	0.2726	-0.311107	-0.105693
0.995529	0.950461	0.885769	0.970061	0.805484	0.517773	0.0867965	0.647213	0.716058	0.95006	0.286466	0.855068	0.606563	0.879446	0.773958	0.689951	0.705468	0.391101	0.274073	0.615045	0.77905	0.5553	0.141245	0.610251	-0.155951	0.274202	-0.0985325	-0.040711	0.746783
0.995353	0.900825	0.934875	0.986989	0.866051	0.909697	0.905855	0.0205154	0.824645	0.928366	0.403628	0.907832	0.725683	0.985207	0.885858	0.794563	0.89232	0.570278	0.648559	0.731851	0.676783	-0.174111	0.674068	0.389224	-0.256666	-0.313027	0.255173	0.242882	0.811359
0.981748	0.867884	0.841859	0.982182	0.679374	0.192458	0.547534	0.833351	0.531792	0.86213	0.0374502	0.460525	0.675329	0.466608	0.699413	0.708317	0.694037	0.669296	0.660539	0.561363	0.86057	0.400545	0.393754	-0.604834	-0.36788	-0.248651	0.213669	0.15462	0.216139
0.980151	0.765664	0.910951	0.983629	0.861841	0.037507	0.711985	0.840137	0.861218	0.985306	0.136254	0.885657	0.701688	0.715902	0.768914	0.660302	0.411576	0.620332	0.647351	0.802969	0.861284	0.148418	0.468235	-0.295206	-0.0170043	0.0244703	0.287076	0.279621	0.350027
0.996096	0.919245	0.838529	0.936077	0.83394	0.363017	0.0166005	0.677285	0.511192	0.888409	0.885371	0.7429	0.866411	0.874788	0.652663	0.604269	0.709605	0.154479	0.554728	0.611558	0.690421	-0.295676	0.323864	0.638966	0.166674	0.173655	0.0445091	0.0506973	0.814099
0.991045	0.92377	0.820379	0.960922	0.726132	0.126306	0.487969	0.832479	0.224992	0.81882	0.689822	0.573818	0.839898	0.721347	0.77732	0.772115	0.855073	0.345475	0.678619	0.760932	0.84541	0.326111	0.712301	0.00135055	0.350918	0.0864307	0.0699713	0.200046	0.51492
0.990148	0.785818	0.761013	0.967543	0.799775	-0.155398	0.581066	0.681856	0.663047	0.944682	0.810118	0.782126	0.193963	0.902809	0.860641	0.909156	0.759961	0.297774	0.613375	0.846806	0.944681	0.212511	0.794424	0.346814	0.694585	0.303899	0.443019	0.53572	0.689779
0.989007	0.922856	0.870147	0.975222	0.888277	0.381379	0.719883	0.356155	0.80986	0.893981	0.854189	0.474521	0.831324	0.505381	0.799385	0.808466	0.837574	0.597879	0.907511	0.498228	0.83306	0.472866	0.671779	0.147508	0.439152	0.860329	0.84777	0.435738	0.483433
0.986422	0.900343	0.92723	0.967796	0.93109	0.229207	0.779829	0.312212	0.907193	0.947837	0.921219	0.907285	0.318249	0.705568	0.792884	0.654231	0.625648	0.575253	0.948782	0.85727	0.674648	0.580977	0.543921	0.413038	0.60354	0.760511	0.698465	0.756073	0.549446
0.992689	0.830229	0.859665	0.991418	0.783289	0.899193	0.883764	0.724426	0.778129	0.836412	0.946687	0.739868	0.344379	0.847216	0.954574	0.875816	0.884609	0.808614	0.891816	0.633329	0.880518	0.690332	0.55961	0.558826	0.38292	0.831281	0.693442	0.623063	0.814968
0.985041	0.956304	0.910877	0.956711	0.517663	0.966588	0.931194	0.445524	0.6542	0.876115	-0.00709109	0.881522	0.799251	0.898643	0.436055	-0.16926	0.826545	0.472179	0.649077	0.493197	0.234449	-0.148889	-0.0306623	0.478094	0.737876	0.359214	0.981353	0.689851	0.318317
0.95671	0.776687	0.359056	0.948596	0.440685	0.909417	0.905876	0.13557	0.771263	-0.141878	-0.666483	0.777925	0.852001	0.83434	0.540157	-0.26172	0.656333	0.120396	0.691296	0.318679	0.484988	0.246148	-0.0685822	0.105613	0.403366	0.0497024	0.942479	0.383209	-0.0748066
0.990917	0.953609	-0.150136	0.979985	0.630776	0.979823	0.827407	0.288438	0.693116	0.403453	-0.523072	0.941888	0.751077	0.890931	0.507295	0.580425	0.880908	0.346681	0.775158	0.71137	0.213062	0.851174	0.195925	0.184141	0.373649	0.664713	0.947585	0.848156	0.379538
0.991863	0.79417	-0.141195	0.985692	0.610904	0.959299	0.331336	0.018504	0.715234	-0.597319	-0.298168	0.581419	0.743409	0.699839	0.38352	0.109704	0.668712	0.477063	0.839819	-0.0273359	-0.252749	0.444875	-0.448107	0.260893	-0.0298728	0.274324	0.930028	0.490598	0.0899789
0.988347	0.848875	0.288205	0.968447	0.957093	0.962402	0.985598	0.922369	0.769268	0.107306	0.477876	0.952936	0.875994	0.861965	0.86646	0.770427	0.88234	0.0496905	0.946205	0.81061	0.686132	0.327857	0.205933	0.460785	0.230117	0.283077	0.959197	0.814034	-0.449644
0.990959	0.915033	-0.0849057	0.936298	0.854989	0.963773	0.960386	0.907999	0.963437	0.601869	0.477734	0.938962	0.887646	0.931685	0.89136	0.108689	0.8775	0.786614	0.897173	0.82855	0.745033	0.191345	0.490374	0.603536	0.370404	0.158116	0.943313	0.725078	0.269512
0.99559	0.852028	0.0348903	0.980081	0.881409	0.97221	0.639133	0.863554	0.650309	-0.206913	0.768321	0.833405	0.882756	0.833716	0.828397	0.750557	0.798484	0.862332	0.823937	0.558746	0.709534	-0.00333481	0.427969	0.407878	0.0827942	0.557264	0.932345	0.743504	0.664534
0.974737	0.744534	-0.907872	0.956769	0.876511	0.91621	0.970479	0.867907	0.760985	0.0491746	0.645953	0.895777	0.899617	0.915204	0.933568	0.210194	0.840873	0.249257	0.966877	0.749327	0.628512	0.230291	0.541802	0.563183	-0.37676	0.366313	0.890143	0.499058	-0.148734
0.976939	0.68515	-0.800229	0.973474	0.89855	0.951821	0.67502	0.931236	0.79105	0.580904	0.792191	0.927717	0.784855	0.879576	0.90586	0.736449	0.611171	0.166528	0.898693	0.475686	0.336348	0.673655	0.4312	0.870955	-0.492949	0.57795	0.926232	0.791921	-0.679635
0.993773	0.822935	0.884775	0.976049	0.871762	0.974121	0.767525	0.938804	0.723219	0.334859	0.745959	0.773053	0.908447	0.899126	0.956631	0.255508	0.505541	0.918158	0.937373	0.321493	0.656425	0.284512	0.466977	0.578725	0.343882	0.483168	0.922568	0.66134	0.181414
0.981166	0.637266	0.681697	0.958894	0.964699	0.597192	0.913439	0.911681	0.760545	0.283939	-0.104124	0.784237	0.750056	0.886514	0.838917	0.327502	0.946691	0.446142	0.486614	-0.289276	-0.0422663	0.7242	0.798445	0.224527	0.882402	0.835	0.501506	0.375951	-0.0671149
0.996161	0.369797	0.320843	0.987906	0.931154	-0.294967	0.975607	0.951436	0.727186	0.83457	0.174546	0.832912	0.792183	0.886875	0.815017	0.47374	0.946033	0.456274	0.750901	0.29219	0.165614	0.895283	0.865851	-0.170418	0.557169	0.500647	0.539688	0.378861	0.126488
0.932377	0.189977	0.0592606	0.889488	0.904903	-0.0103283	0.961685	0.816019	0.757803	0.249938	0.316927	0.915154	0.675389	0.813549	0.595441	-0.0139795	0.871321	0.00519811	0.585561	-0.244212	-0.48211	0.618328	0.884616	0.020186	0.275586	0.208548	0.414779	0.195013	-0.0950936
0.996446	-0.362279	-0.455438	0.907649	0.713538	-0.201073	0.973944	0.902173	0.418148	0.781587	0.122622	0.465371	0.875915	0.656522	0.701641	0.204997	0.923673	0.78688	0.807024	0.220041	-0.260528	0.579922	0.796576	0.0866923	0.474039	-0.257783	0.444817	0.242426	0.075356
0.99215	0.822236	0.155896	0.977126	0.973581	-0.102496	0.929106	0.986409	0.753888	0.45289	0.868649	0.965641	0.897054	0.937543	0.818132	0.481219	0.958527	-0.00775755	0.875219	0.358575	0.724711	0.784956	0.648469	-0.186049	0.456676	0.542025	0.785025	0.404077	-0.0130889
0.979401	0.737524	-0.257601	0.948714	0.885932	0.0796876	0.93375	0.964549	0.829036	0.726214	0.731327	0.771436	0.880432	0.942304	0.80051	0.724471	0.950707	-0.074587	0.773479	0.15828	0.701904	0.722656	0.686581	0.0686464	0.174045	0.507327	0.475023	0.234082	-0.382896
0.989696	0.181612	-0.777626	0.950051	0.839521	-0.0708868	0.948771	0.977195	0.445527	0.371578	0.787621	0.802513	0.895064	0.854028	0.749498	0.885924	0.955791	0.358783	0.762595	0.386305	0.651576	0.782627	0.642894	0.29954	0.277231	-0.308945	0.818574	-0.00560839	-0.711846
0.954768	0.934234	0.884459	0.923227	0.914921	0.647959	0.966993	0.932289	0.774237	0.405077	0.730466	0.783962	0.954554	0.915891	0.561282	0.532953	0.871657	0.136741	0.802521	-0.186154	0.627619	0.608403	0.909354	0.279652	0.717298	0.552142	0.414466	0.775797	0.717637
0.997904	0.549473	0.366625	0.940051	0.84214	0.807187	0.984868	0.974536	0.811398	0.849717	0.942959	0.813016	0.832499	0.856553	0.622117	0.632616	0.977472	0.438472	0.947109	0.741693	0.526881	0.667222	0.883652	0.485312	0.672659	0.149968	0.714471	0.710292	0.451635
0.951222	0.695474	0.719621	0.981341	0.619345	0.899169	0.954764	0.970265	0.570184	0.10085	0.586923	0.356294	0.752316	0.914678	0.860722	0.838547	0.862137	0.0125117	0.81974	-0.394912	0.675714	0.739322	0.790624	0.317743	0.252347	0.0244126	0.409173	0.457545	0.686246
0.988365	0.717632	-0.741947	0.983171	0.925743	0.976823	0.951157	0.951062	0.847491	0.494041	0.844372	0.843244	0.621478	0.777952	0.76275	0.319118	0.808411	0.242719	0.00245282	0.619579	-0.490343	0.0493369	-0.338725	-0.0773718	0.630619	0.126744	0.12909	0.519859	-0.510858
0.994157	0.573176	0.737252	0.978456	0.969811	0.950408	0.908798	0.978318	0.726451	-0.200643	0.95505	0.194755	0.063874	0.670528	0.707523	0.714044	0.802752	0.864484	0.0359807	0.76656	-0.162364	-0.608587	-0.141886	0.448477	-0.127265	0.328322	0.260582	0.0919172	0.573585
0.987088	0.791694	0.7358	0.981489	0.969953	0.956046	0.98019	0.955577	0.913044	0.342868	0.968367	0.683913	0.409429	0.815101	0.805686	0.759235	0.806438	0.857275	0.418217	0.871493	-0.178159	-0.414774	0.251749	0.332767	-0.0887321	0.330295	0.514263	0.495984	0.627382
0.988156	0.852237	0.547709	0.987057	0.914908	0.908335	0.741945	0.836733	0.927113	0.325522	0.952675	0.699189	0.902226	0.97106	0.807455	0.832639	0.513756	0.386586	0.856979	0.90495	-0.296632	0.696566	0.173844	0.355063	-0.638061	0.283594	0.222315	0.628283	0.71247
0.983362	0.881867	-0.348339	0.980052	0.948324	0.95683	0.974067	0.927452	0.945704	0.582367	0.786882	0.59519	0.537497	0.932041	0.911809	0.623769	0.842045	0.41764	0.18156	0.822072	0.567123	0.0668181	0.362033	0.477759	0.131857	0.296751	0.327643	0.333224	-0.618329
0.963271	0.892527	-0.381333	0.982162	0.963569	0.933135	0.925281	0.967334	0.917939	0.776181	0.861206	0.954639	0.733689	0.967662	0.918725	0.422087	0.912089	0.0822237	-0.36205	0.679084	0.721834	0.567159	0.351584	0.414859	0.318644	0.324836	0.118682	0.368367	-0.705738
0.96235	0.357745	-0.646844	0.984943	0.790886	0.857423	0.846746	0.892574	0.85421	0.555109	0.890017	0.94935	0.80535	0.809502	0.942997	0.690817	0.756523	-0.0708525	-0.146381	0.767137	0.565427	0.480692	0.204968	0.329531	-0.346228	0.125865	-0.41707	0.336764	-0.186099
0.988335	0.877842	0.844652	0.989452	0.98418	0.980716	0.876027	0.930182	0.876802	0.467979	0.970272	0.709792	0.880791	0.939386	0.909868	0.705208	0.945329	0.773577	0.457957	0.80585	0.643049	0.671159	0.250775	0.753834	0.471755	0.514605	0.533148	0.459791	0.787803
0.986498	0.0967069	-0.0965638	0.981123	0.889034	0.771059	0.871081	0.772132	0.727941	0.0330851	0.901616	0.599527	0.319517	0.729606	0.855441	0.828315	0.702089	0.40202	0.20425	0.808566	0.600602	-0.334225	-0.210723	0.659185	-0.0685067	0.356091	-0.720149	-0.0851572	0.467517
0.996039	0.434727	0.198164	0.987728	0.904551	0.811174	0.652819	0.91921	0.84266	0.780124	0.923884	0.957846	0.609784	0.839449	0.876736	0.716959	0.829578	0.590746	0.672323	0.860085	0.612455	-0.107841	0.538428	0.47214	0.400305	0.707808	-0.0192665	0.576726	0.379568
-0.315502	0.786784	0.214658	0.43556	-0.00539864	0.828711	0.953427	0.63834	0.883339	0.264669	0.759925	0.903474	-0.0484175	0.39487	0.574193	-0.583415	0.504093	0.867325	0.518106	0.696148	0.088462	-0.0161795	0.0699653	-0.174657	0.882595	0.742682	0.747153	0.227397	0.422608
-0.288078	-0.206146	0.165	0.522613	0.984434	0.980378	0.943154	0.963644	0.706486	0.892663	0.951968	0.910141	0.872576	0.695851	0.322723	0.710287	0.931294	0.937773	0.871294	0.930958	-0.740285	0.359078	0.13252	0.67156	0.890184	0.553589	-0.566703	0.330355	0.561884
-0.213514	0.796093	-0.23861	0.503723	0.376052	0.819226	0.925077	0.843022	0.891211	0.387187	0.654821	0.932717	0.387352	0.145408	0.587981	-0.476728	0.250335	-0.312381	0.00591787	0.593547	0.733228	-0.15687	-0.109925	-0.198059	0.734259	0.342238	0.514032	-0.139584	-0.132574
0.121951	0.780097	-0.376104	0.326292	0.671994	0.781461	0.955422	0.549313	0.943074	-0.0200837	0.55042	0.824088	0.244691	-0.14413	0.565458	0.116133	0.64977	0.259504	0.360194	0.63455	0.716394	-0.128812	0.520172	-0.0782684	0.952258	0.837774	0.575798	-0.728822	-0.0771627
0.889629	-0.53399	-0.20518	0.973369	-0.0713854	0.848248	0.887902	0.613975	0.451109	0.0555362	0.796062	0.932767	-0.0448378	0.82564	0.758936	-0.260831	0.288396	0.864092	0.475344	0.841667	-0.160566	0.626911	-0.368312	-0.0068438	0.902103	0.510288	-0.457139	0.0587668	0.43833
0.977506	0.963627	0.828301	0.981137	0.848302	0.969838	0.927713	0.935237	0.990917	0.914756	0.837987	0.979401	0.772306	0.836107	0.944387	0.936388	0.792078	-0.0820635	0.731216	0.879118	0.437542	0.0299261	0.89363	0.803247	0.927901	0.612787	0.518543	0.287325	0.501258
0.865791	0.972307	0.704402	0.981471	0.380164	0.971074	0.959934	0.972292	0.926945	0.870577	0.849136	0.926229	0.73042	0.725638	0.786432	0.509767	0.85232	0.427613	0.802286	0.923415	0.540188	-0.340317	0.532295	0.658823	0.882253	0.892355	0.699374	0.236212	0.580015
0.942098	-0.634036	-0.358812	0.951788	0.311579	0.824619	0.814478	0.786543	0.459434	0.16982	0.788099	0.938985	0.455444	0.752786	0.837363	-0.0993904	0.0697301	-0.405193	0.140905	0.731228	-0.810441	-0.235491	-0.535038	0.049646	0.782383	-0.000754608	-0.29501	0.464172	0.262792
0.811266	-0.599828	-0.462806	0.952512	0.646627	0.792523	0.906673	0.523286	0.515281	-0.315861	0.53306	0.789399	0.37788	0.484409	0.589401	0.402742	0.443314	0.162913	0.0958348	0.761753	-0.710555	-0.4218	-0.208422	-0.20118	0.834984	0.738034	-0.478377	-0.291933	-0.0276672
0.914833	0.976343	0.946187	0.965359	0.712518	0.989661	0.955798	0.891183	0.915811	0.747233	0.714991	0.926469	0.922563	0.904755	0.745435	0.629527	0.779057	0.00842651	0.500263	0.925652	0.784561	0.826076	0.38426	0.362332	0.765174	0.409728	0.588072	0.41348	0.300269
0.97678	0.757905	0.9405	0.959402	0.858674	0.961407	0.901586	0.908174	0.801335	0.452683	0.711697	0.671002	0.655754	0.962288	0.637854	-0.518332	0.089767	0.356498	-0.715559	0.779098	0.90726	-0.237529	0.777116	-0.14113	0.769452	0.728786	0.339755	0.0984413	0.445089
0.954432	-0.526008	0.910936	0.969989	0.874671	0.97967	0.89381	0.932458	0.88548	-0.216999	0.332548	0.948173	0.832019	0.964425	0.856471	0.794535	0.648478	0.916542	0.146541	0.699306	0.468979	0.0794391	0.169557	0.841858	0.699633	-0.145797	0.644473	0.437837	0.795743
0.914884	0.6176	0.915048	0.964653	0.678578	0.985193	0.905387	0.939128	0.702798	0.122793	-0.024317	0.857596	0.517629	0.949229	0.647967	-0.73943	0.735624	0.186931	-0.748987	0.616191	0.827845	-0.0970483	0.615014	0.666187	0.562392	-0.600463	0.566512	0.138209	0.56827
0.966959	-0.731799	-0.908785	0.964576	0.724008	0.262128	0.882843	0.873791	0.0568339	-0.181297	-0.0213223	0.891765	0.106072	0.936822	-0.23836	-0.498135	0.597748	0.474483	-0.724712	0.0451915	-0.0975369	-0.246778	0.808068	0.629363	0.460208	0.489615	-0.0639457	-0.002618	0.125649
0.973773	0.0434843	0.927232	0.963508	0.845302	0.970646	0.972934	0.97609	0.928973	0.594871	-0.0651613	0.765063	0.617294	0.961745	0.737182	-0.612386	0.360896	0.408644	-0.277545	0.415734	0.535398	0.677894	0.362207	0.0549598	0.959304	-0.0203884	0.613921	0.73199	0.549847
0.940401	0.857521	0.982507	0.973398	0.735823	0.977164	0.940716	0.968695	0.924935	0.769943	-0.036845	0.864563	0.837005	0.951246	0.82742	0.31514	-0.184342	-0.243777	0.686047	0.555588	0.872997	0.857972	0.774017	0.0475007	0.594573	-0.50909	0.394014	0.599917	0.762942
0.981893	-0.192568	-0.974955	0.961631	0.826299	0.326708	0.981354	0.972741	0.529168	0.66452	-0.22183	0.884391	0.23954	0.978273	0.400383	-0.0148451	0.177448	-0.00355349	0.58905	0.338789	0.0165058	0.768884	0.886171	-0.0795141	0.696352	0.536821	0.419156	0.833208	0.65778
0.962742	0.271007	0.931229	0.978108	0.830353	0.982816	0.964993	0.965003	0.911148	0.913059	0.457825	0.880399	0.406735	0.934327	0.811995	-0.58252	0.559128	0.121568	0.0056242	0.303942	0.607585	0.774558	0.462293	0.868221	0.494363	0.318025	0.847668	0.761227	0.557207
0.974084	0.913833	-0.936415	0.980015	0.811495	0.319835	0.954375	0.972986	0.427535	0.956874	0.744526	0.919343	-0.227623	0.956573	-0.067307	-0.295647	0.269347	0.281938	0.305309	0.0768166	0.553263	0.8132	0.330603	0.593158	0.741867	0.510599	0.382069	0.743858	0.0743516
0.949645	-0.034498	-0.955192	0.976573	0.8631	0.285072	0.955444	0.953862	0.702223	0.940197	0.809402	0.926299	0.61513	0.953307	0.272781	0.765469	0.238105	0.461098	0.5862	-0.0882187	0.0486476	0.714766	0.838283	0.618904	0.255389	-0.254227	0.243258	0.539235	0.651763
0.936747	-0.0793071	0.865442	0.924602	0.36467	-0.119099	0.602455	-0.312759	0.65389	0.798164	0.660021	0.879147	-0.155128	-0.661456	0.809405	0.81368	-0.0775018	0.461337	0.848176	-0.381839	0.551744	0.679346	0.389154	-0.655468	-0.398319	0.539529	0.942546	-0.00939364	0.927167
0.648345	-0.128828	0.88259	0.901072	0.464096	0.911623	0.57243	-0.0898291	0.382121	0.962156	0.753604	0.428491	0.757737	-0.692648	-0.0238127	0.818934	0.811929	0.814654	-0.578397	0.0179417	0.423312	0.83575	0.508564	0.0153359	-0.350985	-0.00729568	0.307325	-0.448761	0.725797
0.347905	-0.397953	0.905435	0.852712	0.402337	0.94339	0.427253	-0.0612361	-0.167596	0.741787	0.709319	-0.485008	0.623794	-0.756603	-0.334128	0.513298	0.779162	0.841602	0.360421	-0.180863	0.0295572	0.727766	-0.0536661	-0.431561	-0.357174	0.480678	-0.192668	-0.68646	0.414657
0.883307	0.351812	0.991738	0.934095	0.0895772	0.978235	0.776331	0.922402	0.812488	0.676023	0.948381	0.235301	0.912811	-0.569531	0.928734	-0.545465	0.48338	0.469972	0.649362	-0.234071	0.41481	0.725722	0.217142	-0.23404	-0.0822195	0.555279	0.25047	-0.151575	0.635313
0.693944	0.940881	0.954591	0.970235	0.835162	0.238415	-0.0595434	0.953614	-0.0193581	0.800311	0.980996	0.406686	0.186708	0.988089	0.505385	0.967882	0.378697	0.556077	-0.330274	0.875363	0.979065	0.567372	0.671408	0.299837	0.171012	0.508965	0.324878	0.236548	0.807582
0.414014	0.910647	0.950498	0.964134	0.848359	0.191485	-0.217374	0.84257	-0.329837	0.477965	0.973257	-0.257174	0.390127	0.952458	0.248193	0.740287	0.316622	0.31125	0.258736	0.928037	0.0354313	0.57075	0.478353	0.284484	0.63418	0.802444	-0.0796028	0.35535	0.618287
0.805818	0.814362	0.912193	0.983059	0.703026	-0.223776	0.126093	-0.0305944	0.558841	0.439877	0.451921	0.238291	0.0869678	0.963015	0.885743	-0.720107	-0.745815	0.737777	0.608835	0.828456	-0.195343	0.527539	0.390937	0.495283	-0.228491	0.294606	0.254595	0.476094	0.681069
0.909148	0.926363	0.99108	0.980611	0.976747	0.974485	0.971413	0.93306	0.800961	0.762069	0.988979	0.444396	0.948847	0.956889	0.787816	0.639668	0.904645	0.571561	-0.167648	0.939851	0.0545057	0.841461	0.525604	-0.0777082	0.518644	0.438129	0.0530783	0.411743	0.779924
0.878011	0.851078	0.930481	0.981913	0.868269	0.874853	0.871465	0.226548	0.72736	0.787317	0.578265	0.897757	0.939044	0.972196	0.198132	-0.688029	0.131866	0.76578	-0.138286	0.851604	-0.288956	0.846731	0.69317	0.503641	0.618979	0.373209	0.55915	0.145301	0.77317
0.695897	0.625467	0.945715	0.970179	0.921576	0.889318	0.783785	0.269449	0.276318	0.806927	0.540922	0.592295	0.861371	0.877223	-0.110377	-0.358418	0.173249	0.204747	0.832142	0.901702	0.613036	0.936911	0.647419	0.521112	0.328456	0.274921	0.448017	0.264576	0.655952
0.959462	0.722759	0.953079	0.959838	0.716312	0.796479	0.856024	0.870379	0.877829	0.676907	0.664971	0.689183	-0.00527921	0.776769	0.80535	0.344666	0.907807	0.853957	0.586593	0.633728	0.495381	0.802926	0.521486	-0.478416	0.409405	0.763294	0.775821	0.432086	0.82969
0.927154	-0.245477	0.989285	0.793757	0.974259	0.576296	0.866616	0.874838	0.925257	0.555091	0.607194	0.709854	0.405683	0.134148	0.882512	-0.161767	0.143329	0.662909	-0.684178	0.0398945	0.460654	0.687789	0.189464	-0.648352	-0.00693858	0.63987	0.707035	0.252854	0.53932
0.949699	-0.40155	0.973159	-0.227316	0.888763	-0.0631351	0.899163	0.478283	0.712269	0.0385151	0.238263	0.287405	0.261309	-0.384395	0.869157	0.16159	-0.180956	-0.234592	-0.688976	-0.0363699	0.118483	0.588724	-0.381909	-0.609651	0.32744	0.841414	0.0923972	0.38474	0.581005
0.955345	0.191533	0.922534	0.81212	0.967323	0.869584	0.879523	0.944649	0.76798	0.717276	0.529054	0.582926	0.229756	0.847035	-0.288581	-0.158915	0.904788	0.741015	-0.700623	0.621868	0.509038	0.42603	0.798797	-0.66315	0.162434	0.776364	0.576429	0.300032	0.331335
0.980141	0.4204	0.953233	0.869013	0.728655	0.83523	0.916969	0.956284	0.963154	0.863095	0.934307	0.965263	-0.043917	0.567046	0.885243	-0.165003	0.363656	0.62519	-0.105243	-0.0540309	0.900343	0.784455	0.815	0.596358	0.552498	0.855317	0.878494	0.348854	0.658266
0.992197	0.252034	0.930581	-0.109006	0.943252	0.492634	0.94597	0.731865	0.884068	0.564062	0.455825	0.809612	-0.0240836	-0.134991	0.885766	0.282728	0.0792275	-0.212099	-0.00496848	-0.18568	0.729634	0.420146	0.415224	0.124883	0.521189	0.801744	0.127376	0.402564	0.778052
0.993087	0.750328	0.960375	0.88363	0.707223	0.905413	0.98118	0.96649	0.944821	0.858282	0.928758	0.926572	0.675206	0.813724	0.060216	0.308448	0.93759	0.8422	-0.164999	0.67074	0.940772	0.635558	0.745288	0.625722	0.747146	0.862561	0.869604	0.390998	-0.00942492
0.9674	0.954973	0.990843	0.334237	0.898266	0.662129	0.938417	0.778193	0.806642	0.568603	0.572471	0.751891	0.898154	-0.248794	0.813829	0.464015	0.915744	-0.334418	0.850275	0.673724	0.76618	0.232222	0.756886	0.48342	0.0679954	0.631944	0.25806	0.91483	0.482511
0.986008	0.873663	0.903486	0.961607	0.990519	0.728658	0.926457	0.949891	0.92675	0.839682	0.975756	0.902417	0.536962	0.478913	0.0211595	0.423919	0.499444	0.666333	0.760989	0.378816	0.949867	0.743132	0.409103	0.888003	0.909458	0.882604	0.815636	0.636013	0.057863
0.987668	0.745631	0.873981	0.311073	0.881638	0.256555	0.968183	0.647316	0.860791	0.425365	0.457878	0.908277	0.613214	-0.576804	-0.21444	0.510948	0.188055	-0.328729	0.911434	0.308273	0.735046	0.114724	-0.148975	0.536976	0.143918	0.736852	-0.171713	0.67844	-0.16228
0.627439	0.877426	-0.48027	0.929035	0.418197	0.996282	0.27656	0.912882	0.757316	0.668833	0.942491	0.800484	0.896369	-0.633109	0.376656	0.824531	0.695488	0.374985	0.077157	0.945652	0.789696	0.0858743	0.827813	0.563682	-0.405806	-0.0552218	0.516512	-0.602663	0.913519
0.959827	0.900993	-0.558405	0.930514	0.855049	0.855835	0.91409	0.930509	0.694389	0.269311	0.965547	0.660818	0.747687	0.917745	0.816412	0.430442	0.8919	0.867322	0.30515	0.274343	-0.0814151	-0.224496	-0.414682	0.382344	-0.61335	-0.191395	-0.333875	-0.123991	0.67077
0.482171	0.939911	0.284489	0.618653	0.917489	0.890412	0.866558	0.757383	0.186794	0.536251	0.897532	0.752967	0.703317	0.626672	0.283499	-0.517779	0.533063	0.927033	-0.0543531	0.0864984	-0.0983413	0.0326738	0.764782	0.37849	0.183051	0.600329	0.351446	0.404912	0.640998
0.493308	0.926922	0.206165	0.957521	0.879146	0.783486	0.858241	0.938172	0.315943	0.175985	0.810774	0.839457	0.735367	0.833989	0.592224	-0.134059	0.665824	0.904169	0.569671	-0.321355	-0.66457	-0.0194769	-0.471182	0.550572	-0.618678	0.113832	-0.284822	0.0376764	-0.492791
0.526441	0.979231	0.382031	0.930764	0.728645	0.869928	0.438882	0.985395	0.891225	-0.246088	0.96025	0.862429	0.945828	-0.668346	-0.0762655	0.828324	0.577461	0.636571	0.316609	0.451887	0.08519	-0.787204	-0.438476	0.141137	0.349291	0.805246	-0.768331	0.3561	0.640168
-0.199145	0.963398	0.220753	0.53055	0.634319	0.907689	-0.0743515	0.90793	0.589052	0.262869	0.91079	0.915919	0.927795	-0.618107	-0.501626	-0.0317276	0.618147	0.458602	0.570086	0.293946	0.0264971	0.538769	0.872944	0.574068	0.061687	-0.128822	0.0433772	-0.119368	0.710672
-0.249505	0.96751	-0.779067	0.946776	0.680852	0.807492	0.148814	0.973583	0.116858	-0.425931	0.876578	0.934957	0.933995	-0.76447	-0.0449841	0.34285	0.567037	0.528721	-0.581094	-0.138349	-0.477444	-0.416155	-0.816146	0.325506	0.393555	0.734519	-0.0309224	0.312343	-0.522922
0.608088	0.973532	-0.46971	0.777667	0.905588	0.947412	0.818615	0.89091	0.615492	0.64502	0.939686	0.967351	0.978462	0.458776	0.686029	0.462928	0.615042	0.915642	0.789705	0.86471	0.822852	-0.636408	-0.26623	0.361396	-0.121413	-0.234646	0.118922	0.0897344	0.44927
0.593947	0.98099	-0.606629	0.987552	0.994761	0.975747	0.886158	0.989765	0.428471	0.862671	0.889532	0.927543	0.9852	0.951678	0.717899	0.72535	0.789613	0.97106	0.300604	0.736963	0.679314	0.461491	0.448957	0.490134	0.804428	0.78838	-0.0369592	0.59321	-0.277598
0.943677	0.984218	-0.103649	0.722527	0.907922	0.931221	0.947642	0.844	-0.155297	0.497595	0.894957	0.954299	0.955869	0.439603	0.771833	0.834607	0.779286	0.927053	-0.135335	0.766719	0.667855	-0.713121	-0.797035	0.487253	-0.0874102	0.164489	-0.868778	0.0843949	-0.895232
0.897893	0.987897	0.993105	0.976645	0.887869	0.986786	0.980293	0.875025	0.906283	0.957155	0.786698	0.920312	0.785648	-0.45584	0.86676	0.826925	0.862786	0.961697	0.752039	0.733539	0.868407	0.733367	0.773872	0.535425	0.732664	0.91379	0.72929	0.609197	0.867575
0.301056	0.933661	0.978278	0.984515	0.951638	0.991255	0.970591	0.866566	0.849267	0.862134	0.381041	0.929288	0.960922	0.510764	0.842945	0.0857203	-0.234044	0.915264	0.771733	0.577152	-0.225842	-0.0218517	0.210532	-0.0485176	0.566153	-0.278208	0.27999	0.505226	0.728991
0.48001	0.938082	0.984585	0.95247	0.933259	0.994641	0.966958	0.766759	0.957222	0.949346	0.486828	0.922605	0.669414	0.698624	0.744193	0.0430329	0.637093	0.980307	0.857101	0.783026	0.347446	0.783376	0.874302	0.475234	0.601807	0.806562	0.209382	-0.108796	0.550751
0.668847	0.963307	0.992323	0.969716	0.900559	0.996477	0.966068	0.943187	0.919822	0.90993	0.506493	0.909204	0.94889	0.620307	0.776354	0.771071	0.485351	0.986138	0.467246	0.214261	0.0378512	-0.348675	0.216582	0.100914	0.740626	0.823273	0.415624	-0.422039	0.70417
0.474944	0.965892	0.988502	0.990551	0.931378	0.995255	0.955317	0.961264	0.633878	0.95022	0.734577	0.899226	0.812378	-0.0717502	0.817874	0.0519193	-0.396259	0.881732	0.922381	0.532009	0.0189083	-0.363609	0.125463	0.00947496	0.604138	-0.346742	0.788085	0.612362	0.783147
0.752264	0.963646	0.991769	0.988408	0.789842	0.988746	0.947474	0.910586	0.793554	0.959753	0.853024	0.957053	0.412306	-0.425605	0.764328	0.120205	0.78914	0.974105	0.917572	0.435813	0.53906	0.590913	0.694946	0.633384	0.765986	0.776137	0.717718	0.151613	0.629451
0.778182	0.985147	0.996803	0.990735	0.908705	0.991301	0.968629	0.957897	0.746836	0.972766	0.833081	0.926243	0.884936	-0.274752	0.759238	0.611032	0.40378	0.943496	0.658377	0.26734	0.0666166	-0.584794	0.347681	-0.0859143	0.545495	0.783378	0.136935	-0.200901	0.816478
0.719621	0.993023	0.994002	0.982695	0.935833	0.990527	0.942126	0.919887	0.923646	0.91022	0.875458	0.92676	0.710223	-0.0440394	0.599485	0.749039	-0.440719	0.865999	0.9437	0.383199	0.315542	0.0150284	0.106228	-0.030065	0.82414	-0.509913	0.93992	-0.0159239	0.727831
0.714207	0.992317	0.990679	0.984947	0.939197	0.992323	0.939881	0.950484	0.934561	0.977032	0.91787	0.875307	0.930529	0.0282514	0.940516	0.255036	0.0630633	0.899381	0.793315	0.45459	0.394015	0.476924	0.273824	0.017039	0.733487	-0.174253	-0.0364316	-0.311001	0.768996
0.651666	0.993189	0.995426	0.983479	0.851212	0.993027	0.982377	0.900046	0.982062	0.944196	0.910923	0.972504	0.667832	0.870334	0.536502	0.381059	0.5539	0.964835	0.697718	0.0207371	0.109251	-0.234581	0.237065	-0.420027	0.724296	0.767965	0.118754	0.405053	0.807013
0.876712	0.989978	0.963607	0.982632	0.771842	0.984226	0.864774	0.712115	0.264312	0.925817	0.938045	0.211136	0.427704	-0.54269	0.870313	0.598181	0.828604	0.73451	0.924026	0.575882	0.943035	0.795392	0.266487	0.589499	0.745353	-0.358615	0.423813	0.569246	0.123844
0.612201	0.973174	0.991256	0.989333	0.818888	0.94824	0.931606	0.796357	0.174856	0.640587	0.819457	0.909797	0.70069	-0.221968	0.756614	-0.409894	0.645591	0.915017	0.955328	0.454073	0.814609	0.658488	0.608572	0.46011	0.591627	0.179104	0.418174	0.498174	0.421465
0.900973	0.986298	0.938022	0.924462	0.475379	0.944755	0.957888	-0.28695	0.141955	0.560939	0.602321	0.922545	0.318059	-0.32142	0.599754	0.876771	0.482505	0.923051	0.850091	0.675535	0.808219	0.869929	0.439788	0.654751	0.840255	-0.779029	0.0993588	-0.327854	0.632928
0.962024	0.990761	0.98178	0.975183	0.855748	0.983827	0.96736	0.766849	0.0675754	0.801582	0.893981	0.835351	0.545673	-0.314589	0.756766	0.437631	0.421248	0.950431	0.847701	0.547887	0.89752	0.803411	0.515879	0.641309	0.705774	-0.305007	0.296279	0.479297	0.823336
0.882495	0.982782	0.981896	0.995214	0.813763	0.965509	0.959564	0.939047	0.95277	0.800473	0.723295	0.214034	0.86992	0.716951	0.883744	-0.295603	0.88384	0.880071	0.91448	0.345764	0.754025	0.823198	0.452899	0.855028	0.834724	0.407747	0.183184	0.71954	-0.0508876
0.646777	0.979258	0.99118	0.961973	0.798773	0.961178	0.944239	-0.0494791	0.461254	0.756416	0.632688	0.364286	0.912226	0.798277	0.667701	0.673763	0.704503	0.898956	0.878015	0.508042	0.794514	0.808656	0.165889	0.751385	0.845519	0.206058	-0.520239	0.038411	0.336943
0.925439	0.984665	0.990526	0.991441	0.934797	0.974882	0.92961	0.941152	0.938005	0.883007	0.935072	0.632283	0.64645	0.881161	0.822631	0.653996	0.616685	0.749384	0.762132	0.675036	0.854882	0.586181	0.58225	0.816649	0.821345	0.837329	-0.168175	0.575785	0.186622
0.280676	0.946498	0.958999	0.948185	0.426097	0.987841	0.970626	-0.287976	0.401012	0.801112	0.689962	0.963112	0.758761	0.701921	0.620385	-0.713757	0.61009	0.941392	0.936423	0.198976	0.938062	0.490519	0.165027	0.845011	0.731076	0.0785291	0.379672	0.131412	-0.0481174
0.693909	0.968491	0.99032	0.98665	0.903988	0.918844	0.972487	0.940188	0.9711	0.834405	0.627841	0.832906	0.715122	0.834608	0.868852	0.314637	0.63155	0.908488	0.919538	-0.187378	0.954822	0.309486	0.52108	0.875156	0.872492	0.294048	0.38023	0.639917	0.366955
0.860869	0.988374	0.976084	0.975438	0.614316	0.898685	0.976378	-0.280385	0.365986	0.598849	0.582726	0.922017	0.357981	0.878747	0.42795	0.263944	0.330596	0.88463	0.890962	0.465172	0.953417	0.792802	0.488081	0.855121	0.866574	0.14402	0.717775	0.0791325	0.57246
0.97287	-0.252471	0.875958	0.171865	0.732578	0.577533	0.600761	0.888153	0.568004	0.798851	0.806579	0.819325	0.0937707	0.972878	0.377418	-0.68246	0.455923	0.697861	0.0847916	0.921409	-0.511331	0.182375	0.795302	-0.213217	-0.133632	0.725997	-0.138172	0.248459	0.383187
0.977657	-0.358886	0.571115	0.634013	0.712104	0.268613	0.756629	0.309406	0.752708	0.334263	0.470696	0.799866	0.27065	0.742564	0.824185	-0.0629194	0.601497	0.781415	0.542814	0.899959	0.216776	-0.297612	0.510819	-0.0875544	0.154551	0.759569	-0.132781	0.210713	0.143066
0.970326	0.113981	0.946768	-0.134347	0.697726	0.757085	0.901727	0.791715	0.476251	0.622655	0.323229	0.714361	0.362367	0.831275	0.741582	-0.622496	0.224786	0.799133	0.403938	0.789283	0.226262	0.379689	0.723351	0.602407	-0.479988	0.910596	-0.0890732	0.516778	0.246682
0.97934	0.355471	0.831809	0.550647	0.746092	0.600725	0.823049	0.527971	0.776162	0.794904	0.566667	0.77512	0.664432	0.898734	0.798238	-0.637348	0.58695	0.67348	0.620384	0.8712	-0.751225	-0.0968037	0.633251	0.112079	-0.300209	0.859294	-0.254758	-0.230122	0.00422757
0.998681	0.190533	0.849872	0.751801	0.993503	0.815573	0.939325	0.501432	0.784361	0.420057	0.653407	0.644711	0.0197981	0.825241	0.614785	0.479368	0.571963	0.851417	0.726087	0.958397	-0.0963161	-0.404515	0.549655	0.342905	0.14573	0.245137	0.0213448	-0.0157459	0.374565
0.997881	0.886386	0.964206	0.914764	0.987393	0.907844	0.715612	0.956142	0.398232	0.879293	0.742019	0.902495	0.0370521	0.766238	0.225634	0.759941	0.554449	0.97029	0.541627	0.786575	0.306339	0.130734	0.834373	-0.270528	0.53287	0.748906	0.318093	0.126348	0.646951
0.997682	0.761575	0.979234	0.854083	0.994867	0.915808	0.637548	0.756178	0.701203	0.877075	0.849562	0.791961	0.198456	0.953225	0.290053	0.872735	0.821328	0.0990218	0.621293	0.97308	0.208098	-0.874744	0.879469	0.0542264	-0.628694	0.686146	0.0510756	-0.433942	0.0920636
0.998311	-0.0235994	0.762199	0.49843	0.983992	0.76457	0.869087	0.622906	0.783396	0.450831	0.710454	0.57216	-0.230403	0.34851	0.706056	0.673983	0.493275	0.859552	0.75622	0.758552	-0.300895	-0.190155	0.436859	0.215524	-0.278854	0.754257	0.411598	-0.0290506	0.0128383
0.99899	-0.19576	0.904013	0.907523	0.988334	0.89353	0.717149	0.543701	0.9047	0.724193	0.694748	0.935351	-0.0362068	0.899489	0.686825	0.670986	0.564351	0.27198	0.842579	0.926679	-0.0479847	0.404019	0.628889	0.80742	0.133418	0.667349	-0.24282	0.00682762	-0.449194
0.99787	0.929521	0.957376	0.631235	0.984886	0.952394	0.829201	0.842551	0.638861	0.845512	0.912717	0.735316	0.38569	0.609437	0.7018	0.905863	0.733255	0.223974	0.654933	0.75044	-0.519993	-0.391572	0.862046	0.581937	-0.253378	0.909084	0.000359159	-0.215277	0.710736
0.935934	-0.712812	0.94938	0.779636	0.826303	-0.30882	0.738252	0.816115	0.75734	0.495078	0.98362	0.00593719	0.170288	0.141001	0.553088	-0.0529433	0.917049	0.215207	0.615767	-0.43383	0.465201	0.800942	-0.708294	0.765686	0.323178	-0.679016	0.038935	0.0950841	-0.0631565
0.971873	-0.943072	0.917841	0.875561	0.884937	0.741613	0.941766	0.704753	0.710192	-0.249998	0.78181	0.247223	0.214331	-0.25687	0.432305	0.304649	0.886436	-0.171926	0.556797	-0.173555	-0.588888	-0.0525027	-0.793299	0.786344	-0.593844	-0.511905	0.6411	-0.361178	-0.468219
0.935858	-0.946455	0.920855	0.700127	0.814228	0.153163	0.976151	0.674527	0.752956	0.646463	0.813316	0.935144	0.269139	0.425656	0.657739	0.40132	0.671292	0.270908	0.613675	-0.334343	0.40143	-0.367427	-0.401419	-0.485416	0.398872	-0.334386	0.602334	-0.0390601	-0.813244
0.928385	-0.181056	0.9588	0.637142	0.676271	-0.491254	0.920937	0.868452	0.692745	0.0845009	0.971836	0.59176	0.00122457	-0.409262	0.794771	-0.14177	0.713697	0.449759	0.384817	-0.660842	0.592138	0.346988	-0.682376	0.132519	0.919394	0.335831	-0.483903	0.354361	0.103819
0.97723	0.674163	0.945071	0.749126	0.987875	0.146266	0.863842	0.790294	0.964087	0.646922	0.82072	0.682574	0.0766892	0.565347	0.858644	0.645688	0.91678	-0.549486	0.601035	0.322736	-0.316525	0.410909	0.7561	0.912258	-0.102787	0.705945	0.253744	0.431387	0.509026
0.968296	0.797223	0.936204	0.339018	0.944412	0.635073	0.784615	0.307885	0.944993	0.859003	0.863404	0.254366	-0.227862	0.34845	0.804931	0.767441	0.713474	0.459464	0.743646	0.349304	-0.127831	0.165014	0.519585	-0.717705	0.00210229	0.738093	-0.146474	0.29585	-0.0888459
0.994481	0.615422	0.9545	0.855826	0.958259	0.904562	0.918397	0.758566	0.879138	0.866261	0.954787	0.131773	0.742567	0.732042	0.891378	0.766681	0.854554	0.597872	0.823892	0.798235	0.932811	0.733063	0.687604	0.493518	0.501229	-0.0703981	0.365948	0.0310562	0.298376
0.983287	0.875691	0.922974	0.804573	0.950914	0.295696	0.937184	0.439303	0.940734	0.494126	0.84485	0.45873	-0.247144	0.320838	0.882193	0.787727	0.731525	-0.529913	0.452761	0.654581	0.370517	0.662695	0.612923	-0.728486	0.330921	0.361401	0.610863	0.366534	0.224394
0.96574	0.0954361	0.952964	0.70678	0.922562	-0.0310269	0.976256	0.643297	0.864857	0.854203	0.861956	0.251741	-0.349871	0.796399	0.783205	0.633982	0.858375	-0.60973	0.375409	0.427315	-0.366164	0.77663	0.627209	0.591051	-0.613463	-0.476459	0.0543695	-0.374108	-0.142885
0.966159	0.410082	0.96082	0.373758	0.914046	0.508712	0.929715	0.693146	0.971645	0.651307	0.816302	0.643543	0.0761245	0.0910244	0.861887	0.616032	0.758695	0.687227	0.759459	0.667555	-0.00171005	0.358422	0.600428	-0.585892	0.278081	0.450862	-0.0162846	-0.271538	-0.207819
0.963399	0.922056	0.844078	0.973544	0.955997	0.806431	0.851023	-0.181579	0.256373	0.690605	0.943966	-0.0216836	-0.119441	0.101431	0.428162	0.823148	0.900752	-0.0764249	0.485396	0.568386	0.804593	0.586973	0.803506	0.727971	0.444774	-0.0995619	0.854036	-0.0208704	0.536402
0.997275	0.983251	0.947318	0.832613	0.97777	0.20142	0.930846	-0.0421756	0.429594	0.918593	0.965796	-0.0218322	-0.138228	0.383257	0.84756	0.721334	0.886832	0.497607	0.863297	0.473289	0.631033	0.918959	0.790089	0.802864	0.705478	0.468426	0.872737	0.0664662	0.945366
0.970855	0.986178	0.87633	0.757747	0.861306	0.860998	0.874944	-0.371902	0.426859	0.766244	0.776177	-0.536072	-0.193847	-0.202066	0.828863	-0.268577	0.92247	0.319947	-0.324258	0.251796	0.859083	0.654796	0.0704323	0.286497	-0.420423	-0.519952	0.877207	0.00219147	0.455396
0.997596	0.937752	0.959998	0.873092	0.987694	0.604432	0.95895	0.682351	-0.598282	0.529359	0.674837	-0.345024	-0.0440823	-0.451389	0.495605	0.73007	0.948775	0.751707	0.716605	0.720377	0.714391	0.769206	0.483014	0.667485	0.166035	-0.0422036	0.887381	-0.143068	0.65142
0.95058	0.916549	0.745944	0.918008	0.906092	0.319014	0.658203	0.873761	0.646613	0.845465	0.886738	0.736446	0.0545801	0.368207	0.494469	0.778302	0.821806	0.172966	0.581478	-0.195551	0.325828	0.698682	0.920095	0.758922	0.822349	-0.150544	0.903225	0.0744956	0.619091
0.996791	0.941789	0.976659	0.859176	0.958411	0.627477	0.880245	0.904834	0.797707	0.903347	0.906923	0.670867	0.560056	-0.236411	0.488368	-0.21809	0.892087	0.856078	0.125452	0.619136	0.759021	0.784239	0.207213	-0.0850637	-0.0314283	-0.260588	0.836061	-0.116672	0.947846
0.969298	0.922492	0.843388	0.944012	0.947537	0.500678	0.875854	0.354734	-0.200011	0.465121	0.565945	-0.00619359	-0.460028	-0.229844	0.590882	0.512412	0.959828	0.314928	0.667363	0.658005	0.782364	0.794917	0.576417	0.75549	0.863224	-0.0999854	0.723422	-0.142655	0.877025
0.960447	0.986359	0.819392	0.958557	0.790847	-0.0693756	0.74257	0.844964	0.824865	0.89142	0.677869	0.765079	0.0371598	0.188023	0.81961	-0.681735	0.828289	0.28157	-0.387806	-0.459401	0.463719	0.725619	0.193718	0.253023	-0.21238	-0.42452	0.861281	0.0649288	0.573489
0.994927	0.947525	0.960755	0.992522	0.983512	0.372128	0.893936	0.581171	0.210402	0.615758	0.791954	0.290191	-0.363379	-0.551409	0.419702	0.407947	0.869123	0.873054	0.730501	0.102255	0.194285	0.789204	0.581867	0.617363	0.666099	-0.126328	0.777724	-0.323957	0.665958
0.977219	0.969567	0.895133	0.952305	0.859492	0.658234	0.887533	0.164874	-0.0638613	0.524237	0.313025	0.426115	-0.380057	0.237721	0.614213	-0.068759	0.92861	0.559898	-0.151122	0.194363	0.801144	0.899346	0.178074	-0.181563	0.15789	0.0177201	0.898598	0.3082	0.831706
0.982817	0.964336	0.987449	-0.288906	0.961847	0.864073	0.917059	0.771051	0.744471	0.966028	0.962064	0.558917	0.555856	0.248775	0.331805	0.556056	0.555028	0.705839	0.778955	0.451987	0.129521	-0.266347	0.496086	0.147443	0.810697	0.3647	0.695551	-0.191527	0.88169
0.993869	0.922482	0.98272	0.806116	0.979442	0.557389	0.935866	-0.574845	0.909099	0.960535	0.813449	0.225487	0.644071	-0.105203	-0.0259546	0.580335	0.415423	-0.634928	0.440887	-0.497754	0.003346	-0.564435	0.698391	0.426677	0.542388	0.433544	-0.604518	0.42932	-0.0670075
0.97999	0.670603	0.976414	0.629471	0.969388	-0.242153	0.905734	-0.517992	0.637488	0.559391	0.584324	-0.3484	0.587551	0.166125	-0.570235	0.529397	0.419039	0.516892	0.594658	0.366608	-0.470317	-0.0214601	0.679042	-0.512394	0.166254	-0.579011	0.148179	0.226178	-0.596656
0.995191	0.905341	0.995746	0.168631	0.995828	0.693326	0.928491	-0.761281	0.895794	0.97046	0.974193	0.218108	0.380611	0.134759	0.820583	0.621115	0.62944	-0.68288	0.664961	-0.244061	0.709936	0.206731	0.824318	0.774712	0.922834	0.330043	0.220396	0.317945	0.731886
0.964365	0.875559	0.980953	-0.228016	0.892589	0.582235	0.975254	-0.606598	0.826838	0.960294	0.885197	0.394262	0.502422	0.872066	0.229261	0.858194	0.922976	-0.297741	0.450945	0.00313236	0.880348	-0.0810267	0.884524	0.895318	0.631556	0.648837	-0.46423	-0.0455424	0.19574
0.939244	0.553074	0.97715	0.143028	0.880478	-0.460839	0.986752	-0.306892	0.664884	0.513607	0.618613	0.126394	0.357133	-0.661016	0.307125	0.888229	0.68261	-0.0632574	0.645658	0.323995	0.138162	-0.593284	0.66192	-0.31838	0.276635	-0.291224	0.140479	-0.703582	-0.537227
0.972925	0.831727	0.991623	0.765127	0.963265	0.756669	0.9715	-0.634494	0.54368	0.952864	0.968223	0.567977	0.0404446	0.621307	0.253905	0.936828	0.926623	-0.167035	0.646627	0.0817738	-0.358913	-0.0633046	0.765973	0.601692	0.83746	0.195327	0.104787	-0.716145	0.57305
0.987985	0.878	0.977983	0.793658	0.992465	0.205076	0.983352	0.82669	0.856014	0.620035	0.786373	0.667285	0.754713	-0.7968	0.407554	0.656078	0.679193	-0.729017	0.817286	-0.0150611	0.381791	0.343743	0.786018	-0.419899	-0.200477	-0.3392	-0.0449205	0.374379	0.411777
0.99131	0.987091	0.985529	-0.0613059	0.97527	0.828926	0.97573	0.643956	0.762021	0.96176	0.855015	0.740936	0.479729	0.73788	0.187404	0.790598	0.805525	0.799987	0.815734	0.420368	-0.469896	0.298533	0.84957	0.790209	0.557264	0.376014	-0.433598	-0.250116	-0.0589548
0.974281	0.902808	0.980677	0.26957	0.968618	-0.0146579	0.974167	0.597046	0.404315	0.684179	0.568372	0.683632	0.498221	-0.652219	-0.424624	0.866935	0.651912	-0.779191	0.769604	0.444774	-0.650159	0.458187	0.719574	-0.558393	0.0451597	-0.100316	-0.105878	0.210535	-0.310735
0.787591	0.989418	0.1224	0.27071	0.858914	0.878322	0.539441	0.633254	0.678708	0.436628	-0.080431	0.540089	0.00152014	0.585531	0.440881	0.622668	-0.567845	0.615835	0.132289	0.611292	-0.415959	0.496068	0.515746	-0.00668523	0.428667	-0.382613	0.14729	-0.315386	0.34631
0.799681	0.979208	0.824479	-0.686166	0.647749	0.887233	0.32694	0.0832827	0.529632	0.805341	0.0628162	0.814511	-0.184303	0.826532	0.567335	0.45244	0.441521	0.164748	0.126782	-0.225855	-0.363233	-0.0775472	0.152674	0.0774929	0.167025	0.0499219	0.242429	0.102115	-0.188768
0.982034	0.978809	0.893918	0.749359	0.977179	0.90253	0.962488	0.971116	0.806595	0.722215	0.415659	0.911903	0.178962	0.717095	0.5687	0.760881	0.711385	0.387897	0.321764	-0.1998	-0.700639	-0.370146	0.183192	-0.138466	0.444852	0.575235	0.364594	0.404967	-0.427714
0.817645	0.931035	0.692074	0.355188	0.966872	0.934034	0.935165	-0.37564	0.689635	-0.244295	0.163217	0.859644	0.33669	-0.417475	0.37982	0.13016	-0.672631	-0.319581	0.226848	-0.355452	-0.224415	0.235006	0.279418	0.197286	0.340753	0.70431	-0.498156	0.0474414	0.0692735
0.995338	0.97363	0.593517	0.338969	0.895285	0.9568	0.934548	0.421931	0.885438	0.634201	0.855824	0.648	0.16231	0.831614	0.779795	0.809037	-0.494153	0.737225	0.840604	-0.219687	0.245189	0.334698	-0.626962	0.835502	0.3793	-0.201215	0.367976	0.113711	0.348124
0.671488	0.967528	0.391677	0.787355	0.756226	0.921283	0.613414	0.542419	0.76541	0.833224	0.664321	0.739554	0.0392944	0.512227	0.31091	0.431485	-0.811445	0.586651	-0.112913	-0.31973	0.294102	0.0104712	-0.291067	0.772032	-0.228282	-0.383569	0.565671	-0.279437	-0.514879
0.979762	0.940789	0.0395976	0.950268	0.905668	0.956747	0.557559	0.328719	0.80005	0.597931	0.913223	0.725207	-0.024723	0.263377	0.913097	-0.0627374	0.850486	0.389599	0.660269	-0.485692	-0.395172	-0.51525	0.121038	0.619605	0.941171	-0.475155	0.265435	0.571047	0.410845
0.68445	0.992269	0.871904	-0.23124	0.506941	0.846235	0.430298	0.124639	0.750683	0.716649	0.837955	0.730845	-0.611152	0.6566	0.687902	0.190054	0.733811	0.665536	-0.25879	0.529584	0.601643	-0.188482	0.70883	0.872018	0.299054	0.710219	0.858212	0.323642	-0.155252
0.980331	0.895618	0.623696	0.331055	0.75468	0.911953	0.392626	0.512239	0.903432	-0.172708	0.904253	0.970045	0.285038	-0.0630803	0.865528	-0.0424488	-0.512992	0.846699	0.56204	0.609096	0.473295	-0.53127	0.225886	0.904241	0.234391	0.0614534	-0.466751	0.284389	0.631831
0.712009	0.870696	0.398884	0.813695	0.93369	0.979356	0.962726	-0.444532	0.839628	0.407747	0.800473	0.808898	-0.720665	-0.31387	0.388843	0.592353	-0.733285	0.458987	0.43747	0.798939	0.570616	-0.344866	0.650137	0.779818	-0.404277	0.512798	-0.487995	-0.0466983	-0.575313
0.984079	0.755089	0.959308	0.699441	0.861325	0.637507	0.1404	0.860221	0.693146	0.794893	0.613657	0.437752	0.301656	0.199733	0.446033	0.174284	-0.0109347	0.808532	-0.017708	0.466058	0.626364	0.221022	0.619918	0.203175	0.112317	-0.38989	0.355325	0.167614	-0.570316
0.998982	0.870211	0.900881	0.777097	0.975407	0.887346	0.779381	0.381401	0.732774	0.150811	0.0359927	0.518371	0.956267	0.257867	0.568044	0.702604	0.843862	0.243081	-0.229519	-0.0421101	-0.30797	0.458801	0.581891	0.569872	0.623655	0.628892	0.556153	-0.252467	0.487935
0.950116	0.708191	0.976101	0.910971	0.864739	0.705638	0.803256	0.778259	0.952267	-0.233756	0.211738	-0.208683	0.853292	0.277635	0.328245	0.31211	-0.0994822	-0.154827	-0.219945	0.887399	-0.654275	0.857046	-0.241538	0.45305	-0.0628541	0.462494	-0.542525	0.330168	0.170612
0.997191	0.713189	0.935505	0.517313	0.976502	0.850424	0.155728	0.914837	0.830625	0.64358	0.0759917	0.605054	0.712354	0.687285	0.174802	0.411408	0.684248	0.809211	-0.378301	0.625732	0.401256	0.914654	0.0699665	0.472762	-0.250912	-0.273442	0.33725	0.537709	-0.11941
0.984049	0.839918	0.922267	0.880123	0.775772	0.885812	0.65756	0.692273	0.954601	0.306145	-0.151566	0.818349	0.467771	-0.313555	0.627956	-0.169784	-0.438614	-0.0958465	-0.419576	0.0685926	0.443695	0.730522	0.190365	0.720688	-0.169572	-0.0448044	0.200184	-0.120894	-0.582713
0.895612	0.400536	0.963712	0.858996	0.584231	0.646065	0.658004	0.770999	0.6587	-0.61237	0.438079	-0.354382	0.242878	-0.111786	0.40185	0.125373	-0.773873	-0.487628	-0.460587	0.33517	-0.578982	-0.160031	-0.194013	-0.0760559	-0.344711	-0.416783	-0.430268	0.204646	-0.195685
0.989842	0.613891	0.928388	0.949356	0.86985	0.882427	0.190262	0.761304	0.919225	0.227721	0.261221	0.605588	0.144651	0.52908	0.699977	0.694756	-0.660092	0.766609	0.133855	0.824138	0.630685	0.511001	0.219979	0.745543	-0.293058	0.375132	-0.114412	0.544527	-0.213496
0.952646	0.765827	0.937426	0.870525	0.853785	0.792869	0.946027	0.581985	0.674918	-0.521934	0.576664	-0.621624	0.802362	0.0681972	0.182791	0.705821	0.247204	0.434734	0.697627	-0.174131	-0.0499347	0.0620698	-0.744735	0.386959	-0.192973	0.611879	-0.344258	0.391115	0.119528
0.997646	0.899176	0.899674	0.766838	0.933018	0.93674	0.387498	0.332901	0.860328	-0.164823	0.653352	0.483453	0.625414	-0.123732	0.577773	-0.1211	0.885767	-0.263844	0.619071	0.342602	0.369187	0.547942	-0.355495	0.943464	0.498395	0.181639	0.290825	-0.0547442	0.463239
0.938969	0.921879	0.965004	0.71657	0.878338	0.676168	0.348951	0.914936	0.830809	0.469055	0.807326	-0.0139401	0.835525	0.193053	0.161508	-0.143801	0.42149	-0.306583	0.137404	0.538718	-0.330648	0.675896	0.540298	0.405943	-0.343438	-0.225617	0.328251	0.325494	-0.0900762
0.945083	0.609348	0.869764	0.218931	0.834294	0.545257	0.695938	-0.495263	-0.345799	0.852979	0.634229	0.734295	-0.780091	0.118099	-0.0258548	0.401418	0.519298	-0.850679	-0.652247	0.768347	0.571476	0.267428	0.101688	0.188205	-0.393963	0.284855	0.75179	-0.389752	-0.479674
0.970998	0.735158	0.964844	0.928971	0.918191	-0.176993	0.573685	0.284738	-0.848039	0.754803	0.748862	0.575379	-0.0280685	0.0127574	0.701621	0.812434	-0.0915585	0.592835	-0.32299	0.775959	0.876937	0.029014	0.288558	0.886144	-0.150305	0.856565	0.774378	-0.120688	-0.276317
0.891875	0.31865	0.68439	0.792381	0.71708	0.268359	0.446816	0.422463	-0.573911	0.25263	-0.419481	-0.1092	-0.813745	-0.0270591	-0.295277	0.350545	-0.425431	-0.345526	-0.459692	0.21727	0.516427	0.228559	-0.0167216	-0.817756	-0.367177	0.0587228	0.0340157	-0.70913	-0.442003
0.882077	0.134732	0.769672	0.790972	0.635217	0.310861	0.12101	0.0285681	-0.796654	-0.136227	0.187843	0.0164687	-0.798034	-0.325523	-0.287778	-0.135344	0.181158	-0.176019	-0.776227	0.196644	0.245119	-0.378782	-0.176477	-0.739681	-0.431841	-0.175558	-0.3709	-0.360556	0.0288639
0.993604	0.961944	0.950643	0.350258	0.963047	-0.281111	0.264963	0.0629697	0.256923	0.97621	0.923204	0.913804	0.238489	0.858158	0.38995	0.69906	0.20956	-0.418784	0.797894	0.846326	0.38101	0.436577	0.961015	0.459963	0.701616	0.494002	0.875896	0.593257	0.552631
0.984935	0.855747	0.913232	0.284851	0.965498	0.58997	0.795618	-0.32827	0.700477	0.643886	0.00990804	0.457926	0.841905	-0.563762	0.812384	0.936314	-0.134537	0.355567	0.874821	0.724227	0.927051	0.0523948	0.982892	0.0242163	0.436783	0.88509	0.255649	0.72068	0.40906
0.983348	0.79062	0.952784	0.26827	0.920837	0.458578	0.690673	0.0670057	-0.038128	0.323058	0.606463	0.642544	0.834308	0.428617	0.85917	0.69905	0.633034	-0.229539	0.855758	0.734024	0.88676	-0.720887	0.870244	0.300987	-0.315296	0.725849	-0.285078	0.610065	0.242573
0.967901	0.70016	0.774469	0.872274	0.915723	-0.905271	-0.274109	0.907136	0.445626	0.754191	-0.209965	0.513499	0.0166739	-0.747733	0.0231292	0.589224	0.805134	-0.250201	0.872755	0.627749	0.347581	0.75501	0.919626	-0.716192	0.372338	0.320825	0.0188991	0.406054	0.194422
0.963574	0.614047	0.849652	0.872685	0.85206	-0.939809	-0.4517	0.896076	0.706006	0.463272	0.480468	0.731284	0.163723	0.30644	-0.0075711	0.0778734	0.678216	-0.572621	0.586449	0.554907	-0.0267586	0.0686701	0.769297	-0.548495	-0.535614	0.00810412	-0.485937	0.60926	0.0977665
0.998511	0.968528	0.989898	0.993453	0.977886	0.918405	0.89704	0.86004	0.49371	0.881619	0.663653	0.85383	0.863745	0.143869	0.870725	0.804766	0.541535	0.194135	0.769015	0.973815	0.78183	0.365215	0.898769	0.931366	-0.0871364	0.875534	0.401962	0.600853	0.5562
0.987626	0.870444	0.773678	0.973923	0.958309	0.687755	0.947273	0.868107	0.859371	0.98713	0.562341	0.773561	0.536782	0.954489	0.886456	0.555147	0.837983	0.470468	0.2713	0.00251793	0.853201	0.843828	0.262204	0.715278	0.516842	0.6434	0.401746	0.10478	-0.0343179
0.985607	0.903903	0.850709	0.951222	0.973022	0.875563	0.820792	0.826181	-0.15047	0.949277	0.819803	-0.580305	0.885367	0.867866	0.759082	0.652127	0.850609	0.407884	0.190116	0.387082	0.463565	0.752369	0.216364	0.425749	0.816288	0.890107	0.335303	-0.150871	0.116977
0.984042	-0.0115065	0.796478	0.985093	0.941396	0.862305	0.880772	0.556302	0.0978806	0.963622	0.872837	0.600802	0.571608	0.700467	0.454027	0.0604203	0.812274	0.111429	-0.228594	0.417301	0.795957	-0.611439	0.264081	0.680053	-0.510111	0.490134	0.412754	0.201196	0.0696381
0.996114	0.556183	0.541316	0.975104	0.95523	0.897604	0.314725	0.109751	-0.851287	0.796323	0.0644019	-0.679717	0.512715	0.444429	0.550972	0.684998	0.904211	0.210077	-0.139722	-0.577478	0.494984	-0.184446	0.201858	0.403061	0.822247	0.671279	0.411872	0.21653	0.276073
0.993829	0.955932	0.958665	0.992884	0.978335	0.910778	0.781314	0.960427	0.0321658	0.956356	0.785809	-0.15601	0.617433	0.789782	0.834826	0.635894	0.877399	0.661722	0.721514	0.19195	0.549317	0.801193	0.944574	0.420124	0.190946	0.802883	0.63532	-0.512991	0.436135
0.995413	0.277967	0.967001	0.972757	0.979639	0.852504	0.951332	0.81384	0.415247	0.978799	0.590785	0.41292	0.896493	0.781049	0.518438	0.36865	0.911898	0.729234	0.746061	0.560399	0.917593	-0.368611	0.886648	0.58015	0.225558	0.864089	0.254569	-0.644809	0.812556
0.995035	0.844185	0.774037	0.947194	0.93867	0.645376	0.45701	0.351388	-0.686511	0.805848	-0.399252	-0.760367	0.901413	0.604789	0.592905	0.762563	0.807156	0.527092	0.748056	-0.236892	0.557827	0.01035	0.905431	0.612889	0.581951	0.774095	0.169221	-0.563466	0.552773
0.995762	0.207454	0.96394	0.95239	0.977637	0.941444	0.849557	0.806213	0.859207	0.935578	0.746436	-0.117323	0.699684	0.507147	0.578059	0.477826	0.924875	0.606603	0.823893	0.782106	0.624937	-0.601274	0.775308	0.884597	-0.667957	0.630263	0.596265	0.431476	0.424275
0.993887	0.770942	0.825905	0.918427	0.968708	0.835831	0.418251	0.405839	0.542039	0.772481	-0.125532	0.449778	0.651749	0.0926583	0.604621	0.82093	0.881824	0.720559	0.707814	-0.330324	0.613864	0.19898	0.88804	0.772998	0.784069	0.731672	0.391465	0.14095	0.340705
0.994507	0.644727	0.787505	0.992175	0.955425	0.907734	0.624235	0.328417	0.317147	0.824849	-0.0247647	-0.0362593	0.961609	0.813658	0.899159	0.48059	0.80683	0.769691	0.900544	-0.338084	0.793398	-0.0617531	0.760232	0.822098	-0.292946	0.727524	0.431585	0.829944	0.531372
0.993656	0.732081	0.787705	0.899645	0.959631	0.8146	0.894612	0.478306	0.956987	0.969378	0.855605	0.564306	-0.408293	0.66744	-0.654338	0.929437	0.474835	0.860973	0.715396	0.563925	0.44102	-0.418444	0.389383	0.199905	0.533749	0.68985	0.340882	0.818426	0.519353
0.988407	0.618348	0.964693	0.926947	0.975432	0.838077	0.967591	0.682395	0.953817	0.977441	0.980706	0.148794	-0.444264	0.16828	0.514972	0.937893	-0.129838	0.934438	0.0208802	0.0817277	0.488444	0.800732	-0.101701	0.525306	0.00191158	0.662729	0.49052	0.652116	0.912287
0.899379	0.94157	0.867747	-0.0190595	0.861126	0.130797	0.817985	0.0338824	0.85196	0.726182	0.783261	-0.0603338	-0.0767094	-0.528754	0.856606	0.578824	-0.582828	-0.525868	0.80716	-0.792744	0.493397	-0.325402	0.98053	0.0338912	0.466825	0.397477	0.522948	-0.65233	0.403825
0.991215	0.163574	0.535781	0.838505	0.953834	0.890508	0.961552	0.847317	0.590773	0.960697	0.904031	0.363246	0.506188	0.675213	0.824495	0.927042	-0.54197	0.651884	0.678671	-0.206728	0.699302	0.627284	0.61519	0.789003	-0.230049	0.69712	-0.244566	-0.242424	0.850418
0.995213	0.968286	0.785852	0.959327	0.99058	0.540792	0.926633	0.952266	0.98903	0.960309	0.892914	-0.065701	0.221932	0.52085	0.252631	0.92393	0.107597	0.862404	0.477377	0.474605	0.0411236	-0.0900971	0.840721	0.759338	-0.537884	0.733585	-0.323504	0.465193	0.465474
0.922721	0.554535	0.4881	-0.237623	0.918991	0.22335	0.682939	-0.672121	0.764393	0.601964	0.939458	-0.113118	-0.702623	-0.881709	-0.314683	0.582604	-0.337697	-0.74439	0.741575	-0.559174	-0.0264282	0.560887	0.323419	0.593676	0.197726	0.122553	0.714839	-0.869999	0.108801
0.986323	0.389949	0.625658	0.900802	0.929416	0.769149	0.880161	0.846193	0.50797	0.953795	0.958126	0.764193	-0.4148	0.485528	-0.370862	0.848782	-0.370534	0.236474	0.419394	-0.0405914	0.457096	-0.497744	0.859416	0.526355	-0.816463	0.415693	-0.621338	-0.371975	0.467803
0.937185	0.44767	0.88048	-0.0323546	0.919067	0.0392357	0.859219	-0.488508	0.75962	0.762256	0.821207	-0.0283875	0.0839101	-0.390858	0.756475	0.64447	0.0786787	-0.479286	0.401075	-0.319246	0.788539	-0.144191	-0.157802	0.498593	0.65079	0.0785881	-0.0907387	-0.410853	0.567376
0.982346	0.530573	0.614006	0.911801	0.940822	0.90088	0.975154	0.947852	0.509574	0.973907	0.924922	0.0491094	0.172474	0.527623	0.668664	0.912816	0.442267	0.59036	-0.296077	0.259129	0.593306	0.655077	0.566406	0.799335	0.828977	0.406481	0.365943	0.293123	0.862098
0.865492	0.177818	0.314653	-0.127199	0.751954	-0.0251346	0.856823	-0.322325	0.678824	0.704571	0.960597	-0.201572	0.285508	-0.314918	0.72166	0.649034	0.303613	0.211441	0.552785	0.447517	0.553323	-0.126491	0.551774	0.366626	0.210449	0.819336	-0.476687	0.26864	0.242977
0.991219	0.852662	0.955863	0.852472	0.906744	0.775618	0.979032	0.826465	0.757767	0.520941	0.906791	0.633906	0.372703	0.860288	0.484024	0.939219	0.642482	0.864338	0.741891	0.680274	0.392042	0.937613	0.228973	-0.465581	0.824528	0.868391	0.59326	0.701564	0.537499
0.94406	0.343106	0.931563	0.842407	0.807487	0.562859	0.852697	0.529942	0.810988	0.164166	0.899935	0.631392	0.710262	0.689198	0.254794	0.971562	0.502886	0.921467	0.707553	-0.387486	-0.0363045	0.821468	0.705639	-0.0240212	0.835336	0.577317	0.211439	-0.287739	0.480435
0.997123	0.861578	0.967917	0.895824	0.920198	0.89565	0.994991	0.656519	0.515272	-0.055365	0.901435	0.964763	0.550517	0.576126	0.495121	0.833459	-0.0370219	0.851223	0.944928	0.485223	0.015052	0.835895	-0.028845	0.200555	0.00645877	0.786744	0.625315	0.762883	0.624281
0.978619	-0.436073	0.074617	0.476047	0.848928	0.936672	0.976197	0.820522	0.911878	0.0406952	0.569587	0.77395	0.618896	0.68059	0.58769	0.916159	-0.258343	0.937618	0.892113	0.738941	-0.304595	0.82566	0.45675	0.522262	0.867545	0.737122	0.143386	-0.404783	0.45382
0.977574	0.705667	0.914106	0.949525	0.965933	0.689077	0.922922	0.146053	0.845738	0.684251	0.97406	0.123848	0.689387	0.670072	0.498645	0.951708	0.714308	0.808886	0.953145	-0.0183939	-0.318274	0.791976	0.606999	0.361507	0.713582	0.696815	0.390097	0.0153586	0.349645
0.99688	0.919638	0.989941	0.974415	0.995848	0.738211	0.989162	0.493033	0.712652	-0.0452871	0.971802	0.603364	-0.335411	0.477786	0.781469	0.84569	0.348356	0.669902	0.665405	0.3934	-0.254641	0.807773	0.00163705	0.203441	0.44922	0.800977	0.72842	0.759296	0.0703594
0.990471	-0.0392592	0.123334	0.829442	0.950518	0.726056	0.981174	0.944591	0.76203	0.61944	0.754252	0.759286	0.606465	0.686984	0.640285	0.90495	-0.596106	0.733699	0.583193	0.744456	-0.530063	0.755714	0.800954	-0.218903	0.688679	0.783686	0.248688	-0.607419	0.775986
0.963156	0.636593	0.931844	0.94696	0.958344	0.811441	0.874823	0.0878201	0.71682	0.407209	0.97102	0.574682	0.303701	-0.109974	0.0688107	0.833393	0.595377	0.79085	0.642205	0.0601332	0.843572	0.779693	-0.25581	-0.141483	-0.137957	0.490059	0.245533	-0.165173	0.495031
0.981206	0.543311	0.263128	0.769207	0.979511	0.56816	0.910474	0.0469561	0.913866	0.264561	0.784508	0.149258	0.944181	0.770651	0.508681	0.918434	-0.0290542	0.96673	0.652952	-0.146647	0.368253	0.912018	0.767288	0.409808	0.921037	0.840466	0.626118	-0.149212	0.41311
0.989102	-0.00688838	0.143266	0.74125	0.953414	0.8908	0.982142	0.660866	0.63308	-0.655812	0.757866	0.835298	0.287566	0.0209874	0.670662	0.955495	0.169329	0.855169	0.896988	0.508464	0.592902	0.861938	0.0655335	-0.369944	-0.163487	0.590054	0.269432	-0.412215	0.046384
0.923188	0.880052	0.888785	0.41861	0.916429	0.172225	0.641937	-0.0331528	0.184758	0.912011	0.810416	-0.0438828	-0.439507	0.650797	0.274696	0.0467126	0.28578	0.647292	0.858124	-0.225343	-0.0260258	0.0867172	-0.442571	0.23212	0.551107	-0.192119	-0.63192	0.680633	-0.589658
0.948961	-0.140449	-0.159856	0.221921	0.886545	0.0339399	0.812798	-0.452772	-0.284614	0.886239	-0.0274616	0.526457	0.591714	0.616572	0.0772583	0.00653348	0.292401	0.202476	0.900382	-0.0630228	-0.38961	0.141449	-0.434006	0.0862881	-0.000480038	-0.483992	-0.634095	0.393753	-0.237777
0.962342	0.674294	-0.802223	0.0696113	0.939258	0.0375963	0.840864	-0.250336	0.793179	0.882948	0.705966	-0.302671	-0.121349	0.78551	0.668555	0.205376	0.248481	-0.281737	0.816557	0.105619	0.0644186	-0.30481	-0.521773	-0.0454379	0.292841	-0.16385	-0.85535	0.583736	-0.0968554
0.986715	0.955459	0.949913	0.896271	0.968988	0.148698	0.941546	0.800316	0.87118	0.857897	-0.36172	0.446673	-0.436885	0.856991	0.797981	0.468328	-0.0872061	0.821834	0.502668	-0.257377	-0.213449	-0.677549	-0.241634	0.580316	0.758908	0.615031	0.81165	0.457913	0.301899
0.992025	0.00399562	0.221721	0.9046	0.963266	0.700457	0.928971	0.825063	0.740492	0.900689	-0.0745683	0.52134	-0.0538033	0.892163	0.338055	0.793019	0.960057	0.660668	0.816717	0.859439	-0.146508	0.56871	0.819848	0.620633	-0.14712	0.703895	0.508212	0.275069	0.417382
0.9863	0.81028	-0.547267	0.781721	0.974757	0.812267	0.909981	0.768554	0.487531	0.928533	0.680601	0.92539	0.42203	0.774673	0.728318	0.475933	0.9779	0.24778	0.883198	0.527072	0.771408	0.796265	0.586955	0.621329	-0.0726599	0.562907	0.640322	0.67482	0.499326
0.967448	0.912347	0.949022	0.419357	0.941224	0.561696	0.814848	0.277079	-0.11945	0.912159	-0.315149	0.807599	0.750327	0.568124	0.657931	0.371889	0.839666	0.839412	0.401108	0.0744453	0.717758	0.356545	0.479626	0.759846	0.444729	-0.229438	-0.44987	0.350597	-0.494688
0.997448	0.497916	0.395738	0.923905	0.96541	0.342689	0.990146	0.847351	0.183997	0.969606	0.395364	0.406542	0.332781	0.822761	0.455906	0.815352	0.971949	0.840796	0.746497	0.608424	0.0857743	0.314781	0.785132	0.861482	0.69809	0.574108	0.560023	0.26027	0.377388
0.985823	-0.0213406	0.0590323	0.145066	0.940386	-0.00975166	0.950347	0.0245894	-0.562067	0.877084	0.61083	0.745681	0.312606	0.530842	0.35017	0.599349	0.792368	0.583163	0.403599	0.209072	-0.429859	0.00414126	0.723565	0.444138	0.366727	-0.297965	-0.403261	0.441489	-0.374011
0.991999	0.797547	-0.682248	-0.111696	0.969699	0.891159	0.966347	0.308355	0.618774	0.944301	-0.138898	0.613567	0.631427	0.591258	0.853117	0.687165	0.845727	0.115207	0.133814	0.158577	0.543927	0.611564	0.49354	0.520711	0.500545	0.270038	-0.73585	0.515936	-0.233478
0.980968	0.859156	0.851977	0.652358	0.972895	0.92267	0.803574	0.85663	-0.484562	0.909207	0.726633	0.52107	0.612448	0.824699	0.637127	0.462219	0.507013	0.596117	0.799491	-0.378368	-0.109752	0.653905	0.170449	-0.706754	0.13333	0.567153	0.0688343	-0.172346	-0.39944
0.973634	0.85566	0.051412	0.94568	0.905506	0.947945	0.725775	0.717523	-0.32513	0.901322	0.187245	0.340852	0.123798	0.424256	0.779989	-0.0426219	0.314914	0.373721	0.554157	0.233544	-0.570271	0.531692	0.821303	0.238732	0.284711	0.396958	0.493604	0.47074	-0.429035
0.983662	0.909089	0.657378	0.800556	0.97773	0.952401	0.847293	0.111727	-0.388822	0.880976	0.849675	0.619641	0.445248	0.897019	0.619521	0.403349	0.573707	-0.639364	0.679211	-0.274345	-0.0405399	0.544345	-0.408089	0.820513	-0.140871	0.535688	0.0114093	0.921239	-0.377931
0.987676	0.96574	0.195115	0.976991	0.984236	0.971624	0.708654	-0.268831	0.662201	0.780275	0.938203	0.210071	0.764576	-0.804396	0.826713	0.517802	0.473186	0.626312	0.648129	-0.638204	-0.189678	0.253562	0.548843	0.195792	-0.213696	0.739819	0.464943	0.370109	-0.311559
0.997742	0.993382	0.502715	0.816329	0.918525	0.990443	0.524665	0.587684	0.238886	0.94026	0.222041	0.775331	0.550286	0.639807	0.778123	0.535204	0.815621	0.56945	0.77861	-0.841571	0.534575	0.692891	0.506784	0.303974	0.9226	0.917952	0.704595	0.654938	0.836344
0.998589	0.98768	0.941296	0.954055	0.986538	0.992008	0.93732	0.197266	0.733303	0.980301	0.764887	0.897599	0.873714	0.956249	0.536992	0.0474092	0.952658	-0.60383	0.822542	0.935803	0.873576	0.955477	0.767403	-0.765049	0.639318	0.742813	0.855583	-0.391176	0.7889
0.996973	0.934282	0.652952	0.706675	0.993662	0.944105	0.838407	-0.0566831	-0.659648	0.913934	0.744517	0.639321	0.828836	-0.493441	0.822028	0.678228	0.807879	0.559822	0.571849	0.346307	0.318171	0.604033	-0.369879	0.144244	0.046747	0.664908	0.623761	0.128639	0.780787
0.996341	0.978108	0.661165	0.905347	0.868122	0.994757	0.593081	0.276429	-0.215863	0.950602	0.34036	0.58082	0.593281	0.520181	0.692495	-0.581192	0.859731	-0.624349	0.619356	-0.923366	0.411525	0.574789	-0.0866735	-0.222648	0.735897	0.844227	0.526209	0.262299	0.856943
0.994298	0.926887	0.818433	0.957723	0.910796	0.967956	0.724753	-0.694473	0.0372057	0.943774	0.290018	0.780822	0.367151	-0.042118	0.862619	0.55772	0.856277	0.683289	0.514605	-0.339836	0.273335	0.124949	0.287589	0.48999	0.00779561	0.665857	0.736742	0.350666	0.822661
0.997133	0.962643	0.852197	0.84907	0.991601	0.964316	0.833652	0.189321	-0.804647	0.950546	0.822421	0.481877	0.632225	-0.680414	0.798033	-0.268324	0.865196	-0.458468	0.667075	0.445298	0.270005	0.747224	-0.609675	0.111948	0.260203	0.870684	0.574372	0.43637	0.81179
0.964039	0.783474	-0.175808	0.812539	0.971157	0.0607441	0.884693	-0.187065	-0.198119	0.948754	0.922457	-0.0935921	-0.895889	0.299015	0.791869	0.256	0.791582	0.489604	0.146541	-0.180785	0.74818	0.873307	0.78296	0.827474	-0.12436	0.374314	-0.154194	-0.115185	-0.490363
0.974297	0.411528	0.160874	0.951083	0.982453	-0.740522	0.979029	-0.127696	-0.498517	0.841082	0.686006	-0.0835276	-0.789796	-0.475046	0.801299	0.396305	-0.713492	0.00443823	0.386973	0.615823	0.696716	-0.487232	0.430996	0.735846	0.52092	0.26554	0.405358	0.617489	-0.590679
0.951743	-0.805234	-0.076044	0.559509	0.935361	-0.509546	0.970931	0.201011	-0.420143	0.499116	-0.314894	-0.524039	-0.908513	-0.374168	0.47277	-0.147448	0.654476	0.730517	-0.21361	-0.605112	0.772991	0.62398	0.686696	0.828174	-0.218798	0.187519	-0.185135	0.464388	-0.72669
0.972188	-0.955116	0.537801	0.717518	0.966689	-0.917068	0.984983	0.783421	-0.437041	0.953781	0.8603	-0.201006	-0.827012	-0.0965088	0.685251	0.689204	0.699905	0.108481	0.674649	-0.618275	0.879203	0.880994	0.78803	0.819488	-0.169129	0.260414	0.206224	0.857819	-0.0746135
0.977386	0.353669	0.863339	0.791244	0.9795	-0.283348	0.849514	0.892185	0.352893	0.896774	0.415604	0.797049	0.612399	-0.324641	0.861862	0.835631	-0.802964	-0.454535	-0.0815214	-0.43978	0.912535	-0.322048	0.710476	0.911298	-0.182462	0.527077	-0.687209	-0.134747	0.329978
0.988394	-0.648616	0.893394	0.395997	0.966666	0.402377	0.932642	0.749307	0.780806	0.63223	-0.608326	0.732124	0.802207	-0.275327	0.391958	0.679398	0.804968	0.629434	-0.137586	-0.289138	0.913211	0.584092	0.894491	0.98112	0.286469	0.438722	-0.0826234	-0.250954	0.41433
0.989397	-0.712808	0.527412	0.398231	0.948885	-0.000244554	0.913315	-0.0744352	-0.0763509	0.927873	0.729088	0.823543	0.809605	-0.446068	0.600886	0.738388	0.747368	0.0583763	-0.0531823	0.716961	0.844186	0.916331	0.880985	0.888236	0.347481	0.745803	-0.363697	-0.111576	0.103499
0.961081	0.0223274	0.952541	0.474924	0.930191	0.116966	0.939877	0.665507	0.66154	0.863355	0.425499	0.749493	0.743316	0.905927	0.332719	0.603755	-0.591259	-0.347635	-0.0751746	-0.0422306	0.842586	-0.155366	0.769528	0.894803	0.285935	0.69437	0.181096	0.0640062	0.627456
0.992319	-0.584761	0.833198	0.588422	0.984089	0.570346	0.985013	-0.157469	0.426322	0.770683	0.732906	0.727146	0.681226	0.787686	0.572642	0.891334	-0.826379	0.0627876	0.135222	-0.58412	0.78337	-0.433322	0.571828	0.832815	-0.81583	0.362311	0.563938	0.635254	0.249868
0.977842	0.712097	0.675768	0.769782	0.877885	0.624213	0.977224	0.52108	-0.037653	0.442078	-0.146103	0.812238	0.789095	0.633652	0.777998	0.505899	0.678545	-0.0735829	-0.0825592	0.0907723	0.805212	0.750026	0.924282	0.914088	-0.254702	0.505212	-0.21384	0.414308	-0.263788
0.991643	0.965155	0.998261	0.98437	0.962339	-0.941594	0.898899	0.922711	0.865292	0.356959	0.564319	-0.094571	0.772	0.848973	0.203079	0.956231	0.923413	0.528252	0.839687	0.597177	0.470531	-0.200447	0.222947	0.731316	0.848083	0.17693	0.0429172	0.822327	0.352667
0.993921	0.885417	0.993693	0.988549	0.959332	0.571438	0.764591	0.850492	0.712593	-0.476749	0.745769	0.450145	0.071849	0.675323	-0.0311663	0.489422	0.972614	0.803527	0.930034	0.778909	0.134151	-0.517089	-0.180163	0.365957	0.867938	0.401981	0.608047	0.41	0.746593
0.995784	0.934192	0.984262	0.932442	0.923856	-0.725376	0.0366726	0.847522	0.474314	-0.108391	0.673848	0.774431	-0.225872	-0.065642	0.497864	0.144241	-0.64766	0.532698	0.818715	-0.174725	-0.253427	-0.246861	0.389772	0.725517	0.78703	0.180698	-0.760357	-0.850781	-0.256885
0.991665	0.947197	0.988788	0.990592	0.943682	0.434616	0.526761	0.943973	0.619569	0.639958	0.437549	-0.764027	0.906885	0.962779	0.0784611	0.562331	0.923319	0.097782	0.905135	0.615968	0.575364	-0.430171	0.597571	0.652836	0.712792	0.543024	-0.0523878	0.861925	0.249542
0.990906	0.929518	0.994285	0.989005	0.977753	-0.557143	0.557452	0.97783	0.885671	0.0711288	0.43427	-0.36227	0.475946	0.401422	0.892863	0.579235	0.929522	0.679435	0.926447	0.641905	0.353053	0.659112	-0.000891179	0.35182	0.785269	0.827819	-0.0821222	0.551712	0.0812125
0.986831	0.975396	0.98039	0.937575	0.952716	0.743326	0.368024	0.941158	0.294841	0.41379	0.594841	-0.208079	-0.196706	-0.00189681	0.870291	0.103049	-0.563933	0.951728	0.649474	-0.00562898	-0.269004	-0.202966	0.820168	0.503206	0.812084	0.791988	-0.0428352	-0.709148	0.484332
0.977107	0.966129	0.991022	0.992727	0.936196	-0.370554	0.711413	0.977324	0.51992	0.808433	0.298418	0.432505	0.623661	0.768549	0.236529	0.502157	0.962561	0.432005	0.806404	0.301499	0.74089	0.85043	0.785532	0.499714	0.851035	0.701619	0.422607	0.830786	0.275617
0.991043	0.963474	0.963855	0.967675	0.954333	-0.80117	0.0192929	0.920585	-0.0322653	0.850848	0.765022	0.610266	0.422769	-0.552115	0.77774	0.383502	-0.726773	0.634403	0.701714	-0.385057	0.346896	0.104247	-0.261229	-0.281657	0.749843	0.800221	-0.271448	0.00124837	-0.644173
0.980093	0.884833	0.987031	0.985104	0.931004	-0.448367	0.457545	0.959498	0.601414	-0.181675	0.806725	-0.736038	-0.0772873	0.678668	0.0302483	0.210491	0.907035	0.166388	0.889777	0.707702	0.154145	0.728948	-0.0170981	-0.393161	0.559609	0.821969	-0.531126	0.715208	0.322357
0.992372	0.917786	0.959674	0.927139	0.979691	0.0418782	0.807517	0.893469	-0.297956	0.262687	0.669745	-0.878581	-0.205253	0.00882657	0.0714086	0.649674	-0.517997	0.530659	0.85721	-0.817469	-0.224604	-0.0444482	0.815361	0.9369	0.74634	0.792418	-0.142957	-0.563214	-0.207658
0.889535	0.984091	0.641648	0.790664	0.238678	0.835888	0.681343	0.976962	0.922107	0.722124	0.968222	0.929891	0.816545	-0.042351	0.632294	0.615765	-0.186336	0.741342	-0.139039	0.153397	-0.439772	0.389715	0.275462	-0.0165298	0.641332	0.0396564	0.568585	-0.210687	-0.157102
0.676928	0.952731	0.348136	0.645987	-0.0970745	0.770178	0.904143	0.977687	0.816214	0.982767	0.712892	-0.695598	0.10272	0.0317911	0.627207	0.0955518	-0.259777	0.7632	-0.787846	0.0149	-0.322591	-0.558771	0.0275903	-0.610046	0.140855	-0.0678986	-0.443012	-0.545567	-0.237701
0.567636	0.970963	0.570018	0.853556	0.367225	0.818237	0.112405	0.94741	0.706647	0.436132	0.946083	-0.0590639	-0.0638102	-0.0502291	0.672721	-0.558702	-0.55029	0.776584	-0.748503	0.103227	-0.433923	-0.506386	0.00953567	-0.288694	-0.395314	-0.496792	-0.603476	-0.665426	-0.325438
0.8947	0.923468	0.766177	0.74982	0.963087	0.858509	0.899964	0.993714	-0.159516	0.944525	0.934638	0.980121	0.962435	0.375317	0.733105	0.873377	0.0369833	0.881432	0.404188	0.362712	0.804942	-0.191995	-0.104122	0.601769	0.239051	0.247282	0.306606	-0.0411566	-0.229964
0.89454	0.972985	0.891928	0.952607	0.791309	0.943455	0.851842	0.973918	0.684961	0.752737	0.568583	-0.548039	0.490141	0.810859	0.7876	-0.0850314	-0.434567	0.706267	0.4624	0.742907	0.671146	-0.51185	0.747008	0.279747	0.0915476	0.61498	-0.547089	0.240003	0.808167
0.854565	0.967326	0.294545	0.984827	0.81713	0.953056	0.437253	0.906668	0.537777	0.499041	0.922087	-0.0125608	0.27261	0.924397	0.820633	-0.449118	0.416873	0.299861	0.567717	0.718908	0.480618	-0.0081032	0.728013	-0.0729409	-0.472962	0.244313	-0.496542	0.0631163	0.782395
0.987309	0.96026	0.79373	0.986251	0.399279	0.932537	0.914521	0.978793	-0.174532	0.899038	0.937936	0.945062	0.73793	-0.536104	0.760909	0.739868	0.693184	0.883989	0.758872	-0.64506	-0.332221	-0.553912	0.860081	-0.498415	0.151622	-0.637667	0.561019	-0.22934	0.252264
0.971538	0.971041	0.145004	0.902685	0.853722	0.945826	0.317898	0.952031	0.907119	0.512495	0.757565	0.117409	0.794711	0.863556	0.903458	0.432328	0.450461	0.61261	0.814104	0.908538	0.869916	0.213502	0.918	0.526605	0.487639	0.44122	0.394347	0.519774	0.807679
0.892823	0.966283	0.602086	0.965183	0.129359	0.895804	0.968224	0.963642	0.255769	0.953264	0.597817	-0.639471	0.100807	-0.62503	0.925407	0.17945	-0.37955	0.82965	-0.0494878	-0.437652	-0.564954	0.396127	0.837128	-0.838289	-0.33156	-0.480505	-0.114001	0.0715674	-0.212746
0.838353	0.90834	0.340409	0.963427	0.574796	0.966535	0.282322	0.942753	0.487715	0.470724	0.935212	0.00796752	-0.0529731	-0.639233	0.888358	-0.28029	0.440442	0.541603	0.0970076	-0.259012	-0.683458	0.41208	0.880664	-0.662911	-0.527641	-0.0400898	-0.424821	-0.179783	-0.0523059
0.949627	0.872087	0.88374	0.882064	0.912761	0.0949116	0.746151	0.666598	-0.0667566	-0.00561231	0.730879	0.818139	-0.654663	0.75015	0.642461	0.640222	0.883523	0.10125	-0.216451	0.638174	-0.244591	0.286782	0.152093	0.502904	0.702414	0.0803883	0.561751	0.0711387	-0.0453434
0.978052	0.850453	0.949227	0.766361	0.968831	0.849261	0.512467	0.811439	-0.0624457	-0.177405	0.873477	0.880683	0.367292	0.782773	0.81188	0.464925	0.185938	0.36512	0.0293071	0.853586	-0.0299047	0.634757	0.392029	0.863217	-0.171294	-0.481767	0.829662	-0.41293	-0.323215
0.9805	0.812836	0.969682	0.914717	0.97537	0.103536	0.455883	0.861101	0.554849	0.706996	0.883956	0.903782	-0.298038	-0.939903	-0.10297	0.539352	0.461083	-0.117321	-0.245567	0.767664	0.148344	0.23057	0.181247	0.713243	-0.258279	-0.459544	0.510748	0.141898	-0.100222
0.982511	0.990431	0.953719	0.608321	0.974275	0.558636	0.909888	0.89761	-0.1088	0.38484	0.972808	0.819629	-0.253638	-0.362098	0.673004	0.857932	0.927385	0.218538	-0.202574	0.776757	-0.178936	0.120173	-0.392514	0.830238	-0.351278	0.326089	0.793668	-0.518618	0.548225
0.99148	0.954014	0.976107	0.918156	0.849305	-0.146584	0.706764	0.627857	0.976138	-0.171958	0.412296	0.924052	-0.263426	0.880512	0.669377	0.615765	0.327905	0.857042	0.689534	0.847624	0.110147	0.156959	0.178333	0.150607	-0.511365	-0.261667	0.50113	0.167817	0.589276
0.990699	0.954791	0.961495	0.872465	0.919605	0.724408	0.191966	0.816852	0.745428	0.549256	0.470716	0.902819	0.239868	-0.67376	0.403314	0.442832	0.647029	0.653768	0.776326	0.886064	0.508052	-0.610039	-0.0542189	-0.119636	-0.638248	-0.349943	0.25908	0.107355	0.420084
0.987542	0.907972	0.865151	0.850458	0.95192	0.781495	0.725673	0.659168	0.93039	0.798569	0.651882	0.850712	0.453615	-0.0366662	0.702715	0.724491	0.908959	0.898319	0.904409	0.942698	-0.357087	0.517037	0.490342	0.492366	-0.50318	0.394214	0.722012	0.0236967	0.651751
0.997825	0.933924	0.994261	0.801339	0.963073	-0.116818	-0.354141	0.886411	0.765011	-0.541069	0.931123	0.985342	-0.234493	-0.752485	-0.237427	0.786912	0.704172	0.456257	0.667465	0.936329	0.270027	0.368094	0.680667	0.820776	0.642602	0.900206	0.486926	0.417344	0.0237684
0.99783	0.880964	0.939703	0.877639	0.945004	0.297892	0.328608	0.942686	0.946353	-0.130262	0.940662	0.935642	0.0841723	-0.0598161	0.658054	0.609983	0.237185	0.86616	0.690077	0.951423	0.0846226	0.324081	-0.527039	0.670985	0.730003	0.302509	0.811922	0.386527	0.20399
0.996432	0.849023	0.950299	0.725389	0.973697	0.591651	0.63762	0.941511	0.676069	0.70536	0.940546	0.942526	-0.268177	0.294434	0.0375776	0.489168	0.542858	0.554263	0.75411	0.961551	-0.792875	0.0178943	-0.548974	0.594844	0.510529	0.193057	0.510167	-0.102733	0.286117
0.91374	0.252985	-0.471643	0.182351	0.878889	-0.0364882	0.887658	0.551668	0.923585	0.627959	0.677846	0.53608	-0.654559	0.545371	-0.13618	0.298383	0.197214	0.0973132	-0.636829	-0.323117	0.471737	-0.0553039	0.070773	0.45228	0.208185	0.699233	-0.127068	-0.0150802	-0.524078
0.89735	-0.101688	-0.167389	-0.337853	0.791352	-0.295624	0.554604	0.372127	0.80182	0.476744	0.173384	0.190789	0.389697	0.803621	0.340562	-0.375977	0.0498709	0.205464	0.268159	0.895716	0.191001	-0.263879	-0.153459	-0.315971	0.198136	0.639044	-0.358649	-0.513239	-0.478424
0.974186	0.936308	0.955153	0.587368	0.950428	0.733963	0.97704	0.847919	0.299274	0.959783	0.980026	-0.845648	0.675942	0.594215	0.0870408	0.652516	0.00148312	-0.214867	0.821691	0.739292	-0.731459	-0.401801	-0.000866293	0.26576	0.797558	0.458592	0.282552	0.614159	-0.309478
0.893857	0.826777	0.293253	0.548313	0.919468	0.217105	0.941564	0.940797	0.618247	0.892624	0.726832	-0.687963	0.190702	0.374629	-0.0045895	0.452459	0.494962	-0.161826	0.352698	0.136841	-0.836271	0.129596	0.0343595	0.638384	0.0908607	-0.350482	-0.325389	0.120905	-0.652998
0.994755	0.703161	0.932452	0.324452	0.968569	0.867184	0.693131	0.903692	0.765618	0.848907	0.70049	0.618511	-0.0391175	0.734291	0.699766	-0.238853	0.357929	-0.494029	0.0531694	-0.1718	0.374456	0.712925	0.812571	0.27093	0.241358	0.92028	0.0563406	0.745309	0.393731
0.970885	0.458806	-0.270721	0.82984	0.963479	-0.0367131	0.906102	0.832094	0.204916	0.708611	0.751262	-0.801997	-0.359423	0.883646	0.567619	0.0497667	-0.620241	0.649047	-0.596181	-0.315179	-0.651589	-0.566503	0.873531	0.505219	0.456578	0.702705	-0.627149	0.413835	0.402355
0.991728	0.669898	0.674519	0.874748	0.987256	0.473858	0.908671	0.690295	0.558297	0.873197	0.895023	-0.231026	0.23696	0.878202	0.856359	0.072265	-0.294355	0.878352	0.227247	0.634499	-0.365723	-0.71172	0.965432	0.895309	0.772809	-0.145	-0.393979	0.945431	0.67883
0.964426	0.086227	0.0491737	0.282988	0.918196	-0.383116	0.584671	0.657366	0.282779	0.466192	0.27284	-0.377827	0.62529	0.738395	0.628091	0.282779	-0.707938	-0.323936	0.277656	0.802925	-0.429277	-0.27083	0.792365	0.569566	0.449658	0.419388	0.0981736	-0.114668	-0.0347392
0.995977	0.216567	0.851754	0.0347082	0.954812	0.160951	0.475695	0.455465	0.662136	0.712487	0.637299	-0.192093	0.731123	0.667245	0.778498	0.266172	-0.522899	-0.392049	0.401504	0.220773	0.0784623	-0.815969	0.751039	0.173595	0.119884	-0.398478	0.184424	0.650602	0.524327
0.965044	0.942967	0.509855	0.888042	0.984356	0.564791	0.946354	0.861984	0.858544	0.934818	0.756655	0.603595	0.726089	0.900297	0.737	0.680007	0.651269	0.767931	0.494636	-0.104415	0.512134	0.558293	0.916427	0.472883	0.370439	0.457641	0.345205	0.489802	0.47226
0.994363	0.548287	0.777771	0.789364	0.962422	0.926922	0.557241	0.160722	0.827266	0.414623	0.582053	0.04223	0.827785	0.797488	0.4378	0.508314	0.65255	0.777368	0.788348	0.166888	0.639287	0.347461	0.80013	0.843182	0.755574	0.432086	0.0574143	0.496815	-0.114804
0.999218	0.826976	0.856243	0.955229	0.993648	0.96776	0.877884	0.9407	0.718876	0.952447	-0.559117	-0.158241	0.732679	0.491381	0.233358	0.807775	0.815129	0.808274	0.814774	-0.0845226	-0.0011992	0.814106	-0.237091	0.864156	0.913054	0.851638	0.834522	0.15076	-0.688675
0.997286	0.735214	0.958483	0.819756	0.974956	0.955838	0.380438	0.633674	0.640946	0.986654	-0.396522	-0.222473	0.491054	-0.048257	0.151787	0.488938	0.244445	0.530166	0.812913	0.162468	0.116076	-0.0686839	0.722244	0.333449	0.124063	0.855777	-0.4737	-0.403383	-0.646585
0.993562	0.7716	0.901524	0.549725	0.955742	0.88921	0.686171	0.836828	0.452637	0.961433	-0.207754	-0.0667305	0.516954	0.164151	-0.194636	0.747707	0.693088	0.721105	0.218687	0.384502	0.270595	-0.2759	0.481338	-0.146679	0.798925	0.89326	0.290432	0.178017	-0.512936
0.995216	0.914541	0.98064	0.823149	0.96798	0.960148	0.79132	0.152614	0.608977	0.23788	-0.102425	0.869549	0.824006	0.527788	0.474603	0.838837	0.71386	0.417128	0.441795	0.871585	0.0295367	0.281109	-0.427081	0.604162	0.891661	0.719976	-0.0455681	0.0359874	-0.213694
0.995831	0.947594	0.789731	0.470653	0.920656	0.920977	0.918431	-0.0346714	0.579521	0.466733	0.163535	0.914726	0.685414	0.0634094	0.562779	0.873628	0.692685	0.0725616	0.905604	0.934636	0.150902	0.152063	0.967755	0.350557	0.465468	0.541093	0.414873	-0.164271	0.509184
0.985666	0.92781	0.482097	0.0805848	0.877733	0.874312	0.751014	0.190682	0.356876	0.188639	0.186327	0.474125	0.663404	0.30667	0.117617	0.634984	0.245581	0.310549	-0.290909	0.770878	-0.377018	-0.168236	0.225405	0.118518	0.926159	0.585205	-0.196061	0.186996	0.067646
0.997373	0.981591	0.871531	0.822331	0.967927	0.981461	0.650561	0.475483	0.794001	0.931924	0.933236	0.91601	0.865724	0.435708	0.943167	0.811832	0.451664	0.831699	0.550319	0.917719	-0.562648	-0.228708	-0.494072	-0.101917	0.437525	0.827807	-0.504829	0.0746758	0.448032
0.994087	0.984934	0.609538	0.524413	0.950495	0.841104	0.816155	0.857322	0.808705	0.957545	0.857702	0.7114	0.821507	0.494639	0.840175	0.871022	0.586767	0.896906	0.627638	0.774191	0.274859	0.0810841	0.500404	-0.559882	0.902503	0.937361	0.477808	0.694313	0.619593
0.990573	0.991812	0.880931	0.584179	0.977274	0.776651	0.74828	0.547319	0.896873	0.948174	0.876166	0.562042	0.90185	0.904079	0.810083	0.630795	-0.215612	0.891977	-0.150137	0.875775	-0.233145	0.0477581	0.0907521	0.721257	0.383828	0.902956	-0.11682	-0.0528831	0.730563
0.986137	0.971068	0.942536	0.951831	0.695655	0.937691	0.912953	0.902904	0.977877	0.8613	0.997123	0.941798	0.962629	0.988798	0.88213	0.839258	0.523938	0.0226916	0.993278	0.377949	0.92428	0.99233	-0.165887	0.976506	0.776499	0.981208	0.901946	0.861946	0.925702
0.996117	0.9666	0.969982	0.916338	0.930716	0.816234	0.948222	0.93095	0.987615	0.927602	0.992759	0.96966	0.980822	0.98065	0.802833	0.758321	0.960029	-0.0138408	0.985977	0.540618	0.931055	0.992035	0.0100054	0.985123	0.848816	0.489161	0.845373	0.87224	0.87888
0.990682	0.983747	0.929579	-0.0481717	0.485058	0.968027	0.87276	0.701674	0.997336	0.962059	0.996665	0.968028	0.986838	0.972619	0.867805	0.840094	0.907427	-0.0472819	0.985974	0.94116	0.962938	0.983195	0.809384	0.981777	0.895051	0.707606	0.828581	0.902145	0.902373
0.989365	0.977742	0.813832	0.509499	-0.148413	0.96888	0.891958	0.700777	0.98212	0.542521	0.946732	0.916641	0.954491	0.985377	0.694709	-0.703454	0.922233	0.195946	0.962754	-0.666237	0.916646	0.993125	-0.792684	0.585681	0.752274	0.140407	0.0101425	-0.565347	0.674789
0.995928	0.987467	0.979187	0.93357	0.890102	0.708603	0.964856	0.928141	0.960957	0.87752	0.992086	0.983266	0.977474	0.988384	0.921531	0.659788	0.669889	0.867072	0.985046	0.820486	0.949441	0.993233	0.00499096	0.973731	0.95155	0.448659	0.786072	0.827467	0.901896
0.960989	0.971977	0.975446	0.192593	0.882266	0.948366	0.837928	0.817737	0.96984	0.859879	0.997195	0.969656	0.984723	0.98265	0.946637	0.771787	0.780941	0.720599	0.977478	0.505826	0.95601	0.983234	-0.00359689	0.954752	0.853583	0.683489	0.744489	0.790722	0.858107
0.957558	0.979651	0.9206	0.686988	0.549845	0.975341	0.972573	0.889229	0.976345	0.586678	0.939667	0.974761	0.974584	0.979147	0.882147	-0.538274	0.747006	0.217538	0.94021	0.366747	0.974637	0.993339	0.315394	0.634232	0.908822	0.112553	-0.207212	-0.533835	0.690018
0.979488	0.979701	0.952785	0.251443	0.744906	0.716788	0.927158	0.654838	0.989039	0.904987	0.994288	0.984069	0.984325	0.984903	0.946095	0.852667	0.955887	0.570348	0.954611	0.625246	0.966424	0.98482	0.184459	0.97066	0.920486	0.838504	0.706851	0.858438	0.871969
0.977108	0.975237	0.869231	0.762973	0.194133	0.734294	0.973039	0.768654	0.954616	0.741388	0.952108	0.977371	0.955212	0.979445	0.92066	-0.571078	0.972234	0.266686	0.951904	0.0661977	0.926426	0.99395	-0.0663391	0.660132	0.944425	-0.163211	0.338857	-0.494678	0.88623
0.997038	0.978047	0.957465	0.800137	0.7676	0.951893	0.913779	0.910118	0.980439	0.479803	0.943335	0.963891	0.978851	0.951184	0.92819	-0.499871	0.964592	0.24512	0.946527	-0.475378	0.962919	0.989802	-0.768114	0.502645	0.856093	-0.181302	0.0357817	-0.475654	0.738375
0.988664	0.930933	0.403	0.190756	0.981017	0.993094	0.974794	0.857935	0.616413	0.923334	-0.373694	0.0786081	-0.0182617	0.480196	0.799848	0.887979	0.878633	0.164385	-0.0108882	0.200861	0.789174	0.8927	0.883633	0.587134	0.69333	0.185508	-0.154242	0.000636144	0.430083
0.992084	0.924688	0.263058	-0.430524	0.902441	0.977276	0.608662	0.868714	-0.701862	0.850856	0.956226	0.483466	-0.859887	-0.506329	0.754037	0.283734	0.805899	0.00472385	0.53001	-0.0259922	0.654947	0.592	-0.306972	0.146494	0.494175	0.648798	-0.23645	0.072396	0.44097
0.954372	0.91625	0.133115	-0.110634	0.963492	0.915215	0.875419	0.910651	-0.866916	0.899394	-0.631418	0.532435	-0.842567	-0.811204	0.479153	0.073992	0.871176	0.222392	0.401521	0.0773001	0.798079	0.931504	-0.0626936	0.117131	0.627973	0.881075	-0.100095	0.595032	0.264666
0.958557	0.897111	0.0609881	-0.170704	0.963034	0.891331	0.911298	0.825818	-0.327501	0.936367	-0.903867	0.404617	-0.562877	-0.734487	0.754747	0.242887	0.870092	0.0819677	-0.253415	0.100773	0.424518	0.938066	0.889583	0.534801	0.649612	0.817884	0.613025	-0.0343554	-0.056473
0.995518	0.90614	0.933744	0.760396	0.881511	0.985126	0.715274	0.991093	-0.383421	0.787395	-0.302933	0.684384	0.165625	-0.143094	0.903655	0.532319	0.759161	0.557893	0.474856	0.433265	0.782078	0.49927	-0.207585	-0.162521	0.755063	0.223002	0.00405694	0.450435	0.666929
0.9827	0.94834	0.913942	0.822424	0.953333	0.901042	0.803085	0.956686	-0.654412	0.866989	0.53597	0.704295	0.203996	-0.231286	0.715012	0.345892	0.815009	0.530476	0.362064	0.526376	0.916857	0.827033	0.0823898	0.399635	0.918799	0.423438	-0.487621	0.517628	0.508846
0.982189	0.924661	0.893353	0.838616	0.945211	0.873851	0.887164	0.963163	0.461154	0.921585	0.0657694	0.715751	-0.0718263	-0.639059	0.915024	0.4188	0.812875	0.614076	0.685157	0.340191	0.695452	0.767271	0.862972	0.536713	0.87261	0.257123	0.270854	0.416744	0.338187
0.965913	0.832832	0.837813	0.871689	0.980171	0.828595	0.256214	0.956206	0.882415	0.968628	-0.489745	0.795624	0.762788	0.700366	0.794381	0.877935	0.749712	0.935552	0.25657	0.532095	0.806185	0.689069	0.740082	-0.0199612	0.808555	0.578197	0.442059	0.474161	0.0738991
0.965677	0.779516	0.83316	0.901915	0.968189	0.802474	0.393656	0.970306	0.34276	0.931388	-0.884381	0.594594	0.712812	0.62133	0.96345	0.770709	0.802894	0.93565	0.52891	0.700475	0.652229	0.688201	-0.54301	-0.505669	0.673589	0.421101	-0.164114	0.187698	-0.015104
0.997405	0.990971	0.992291	0.981305	0.990843	0.991015	0.895043	0.972795	0.169125	0.973306	0.588021	0.895913	0.389655	0.73249	0.777827	0.764704	0.915605	0.936594	0.0345766	0.881245	0.811397	0.945983	-0.196483	0.179346	0.966987	0.842626	-0.273625	0.50086	0.770959
0.97621	0.623002	0.890023	0.932533	0.479984	-0.0773161	0.617501	0.541119	-0.0514213	0.0721404	-0.498682	0.85579	-0.545614	0.767605	0.447184	0.622638	0.795911	0.391848	0.86116	0.442343	0.218244	0.522057	0.464061	0.796224	0.378617	-0.172742	0.546946	0.13936	0.90641
0.995155	-0.0914409	0.925353	0.483491	0.675593	0.794735	0.740353	0.747535	0.900938	0.318835	-0.546931	0.351975	-0.7624	0.697688	0.080459	0.646675	0.856621	-0.157903	-0.264374	0.131571	0.401503	-0.859442	-0.102621	0.0588453	0.709258	0.189149	0.623882	-0.0994897	0.0176887
0.982996	0.741592	0.614442	0.749868	0.586385	0.64771	0.808257	0.291094	0.747694	0.489821	-0.81958	0.839104	-0.52291	0.877725	0.339551	0.587492	0.82424	-0.537422	0.800678	0.0999313	0.146449	0.90088	0.793496	0.250029	0.740116	-0.178174	0.448599	0.456838	0.281443
0.995517	0.308187	0.866017	0.853021	0.838126	0.509271	0.87179	0.58167	0.869221	0.701574	-0.0977966	0.931283	-0.668441	-0.220583	0.855106	0.619775	0.485722	-0.290985	0.380377	0.401428	0.250277	0.880544	0.592672	0.175663	0.57313	0.290722	0.557112	0.621774	-0.019523
0.989055	0.21897	0.932943	0.407447	0.951805	0.221495	0.952161	0.610533	-0.148425	0.855663	0.830477	-0.105537	0.622872	0.9297	-0.29851	0.452196	0.910963	0.428728	-0.326721	0.179305	0.809167	-0.510462	-0.666995	-0.128635	0.252081	0.10002	0.49685	0.489897	-0.209738
0.998436	0.592734	0.824191	0.786204	0.97428	0.532942	0.91167	0.868787	0.315774	0.851105	0.302872	0.963338	0.482171	0.811368	0.82149	0.741026	0.973933	0.330534	0.686008	0.29977	0.916268	0.36784	0.700872	0.133922	0.296409	0.677476	0.691871	0.475596	0.203948
0.98874	0.208844	0.945551	0.869636	0.769218	0.613823	0.883333	0.567959	-0.0103428	0.669932	0.0652716	0.956964	0.638024	-0.59506	0.356548	0.491677	0.7732	0.401819	0.223973	0.246337	0.611947	0.236262	0.852449	0.187897	0.288194	0.169565	0.49772	0.252227	0.0493304
0.99237	-0.194781	0.619076	-0.156611	0.959666	0.893076	0.972426	0.2103	0.692196	0.909849	0.311658	-0.157689	0.259166	0.773067	-0.383671	0.769853	0.918211	0.718215	-0.641258	0.922627	0.780094	-0.759173	-0.545733	0.911241	0.779517	0.469776	0.474821	0.0754846	0.554796
0.998278	0.443446	0.929626	0.525226	0.86221	0.850511	0.941839	0.515851	0.96108	0.7991	-0.212679	0.113432	0.57126	-0.552913	0.0718871	0.241888	0.598048	0.855571	0.117176	0.903611	0.89903	-0.734936	-0.624321	0.692351	0.112372	0.632586	0.779488	-0.191999	-0.0373164
0.992651	0.59701	0.675662	0.629388	0.816895	0.903549	0.951362	0.502058	0.68647	0.933646	0.275821	0.892159	0.712817	-0.166472	0.14358	0.283623	0.754626	0.811214	0.417361	0.870698	0.615458	0.838672	0.863793	0.822133	0.319216	0.282333	0.518164	0.533431	0.393538
0.95233	0.0614458	0.755384	0.912575	0.844518	0.350891	0.944974	0.946034	0.697106	0.872912	0.883614	0.472722	-0.361477	0.540991	0.590019	0.666623	0.705296	0.0390802	-0.634414	0.281134	0.717057	0.598285	0.66966	0.719244	0.52288	0.449641	0.69322	-0.311468	0.822426
0.914131	0.0259998	0.258279	0.815841	0.735266	0.0150123	0.943957	0.979295	0.783514	0.531324	0.491824	0.130963	-0.607418	0.48436	0.603131	0.752369	0.409717	0.132848	-0.564729	0.403901	0.713906	0.557799	0.775128	-0.77753	0.505192	0.351502	-0.116291	0.00595379	0.529324
0.837698	0.432357	0.582178	0.829948	0.472845	-0.433303	0.954793	0.949026	0.741656	0.610432	-0.501252	0.531355	-0.601251	-0.461323	0.555952	0.485116	0.616474	0.238735	-0.641531	0.451051	0.696175	0.249792	-0.455938	-0.769346	0.322363	-0.0182154	0.530532	-0.612442	0.812537
0.959932	-0.269583	0.365828	0.963733	0.898059	0.8714	0.954644	0.988894	0.810752	0.729318	0.576356	0.69846	0.407702	0.532734	0.598024	0.714618	0.81834	0.59415	0.018411	0.147114	0.926554	0.648303	0.141644	0.0881627	0.420028	-0.063998	0.739815	0.372412	0.576309
0.974329	0.849316	0.777874	0.957834	0.93753	0.695791	0.96151	0.923176	0.723069	0.845958	0.754969	0.795753	0.462011	0.816073	0.841725	0.87161	0.372759	0.874331	0.570621	0.609455	0.894924	0.517787	0.799863	-0.47441	0.678829	0.09975	-0.546462	-0.255713	0.674272
0.961221	0.567405	0.94421	0.957736	0.844941	0.380785	0.978635	0.996643	0.785344	0.883284	-0.111535	0.871644	0.724546	0.0622815	0.912606	0.799289	0.876085	0.577663	0.639612	0.916795	0.904481	-0.0151386	-0.0495436	-0.3617	0.590497	0.0145187	0.620735	-0.0153278	0.843437
0.997431	0.860888	0.83377	0.962149	0.982208	0.455792	0.987345	0.97581	0.753793	0.869781	0.717998	0.925202	0.083345	0.23601	0.716448	0.749195	0.733145	0.133849	0.113521	0.765282	0.834503	0.608514	0.488245	0.246332	0.624137	0.180771	0.84873	-0.379376	0.818248
0.962055	0.660489	0.915417	0.975643	0.882949	0.702992	0.978627	0.922873	0.97744	0.947901	0.430536	0.709158	0.757537	0.293791	0.914849	0.698393	0.417406	0.595672	0.530341	0.619919	0.859064	0.741757	-0.125752	0.898803	0.273901	0.454443	-0.196947	0.233802	0.572673
0.977082	0.916794	0.970343	0.892286	0.919603	0.0418724	0.967398	0.975892	0.984575	0.79616	0.805888	0.657329	-0.190558	0.0148046	0.715241	0.735811	0.668127	-0.0703113	0.29156	0.461041	0.797521	0.92841	0.420765	0.475661	0.330863	0.531654	-0.251881	0.315081	0.587385
0.954016	0.467376	0.946377	0.92553	0.779253	-0.322736	0.984839	0.974137	0.982346	0.872119	0.227925	0.896504	0.032948	-0.662218	0.726424	0.569276	0.674129	0.0158926	0.0346366	0.757327	0.79421	0.696071	0.678174	0.430624	0.863142	0.636753	0.753173	-0.143452	0.627787
0.989719	0.2115	0.452326	0.89328	0.653875	0.842127	0.0627049	0.840934	0.72429	0.892201	0.65106	0.915528	0.580543	-0.515929	-0.563765	-0.429584	-0.488776	-0.599488	0.372518	-0.739402	0.414891	-0.707267	0.579055	0.483798	0.60911	0.00212769	0.467877	0.565305	0.664038
0.960459	0.151463	0.819648	0.788179	0.95402	0.929035	0.543911	0.945155	0.630241	0.934002	0.247437	0.579554	0.380826	0.201446	-0.44189	0.0926434	0.792542	-0.0380862	0.670856	-0.18662	0.754727	0.733269	-0.203533	0.0849917	0.593071	0.310879	0.593334	-0.016354	0.205671
0.960997	0.13945	0.638504	0.658735	0.96718	0.829396	0.527213	0.908401	0.802491	0.915542	0.447949	0.523883	0.332106	-0.903739	-0.419674	-0.0379361	0.539214	0.345344	0.768592	-0.688672	0.549024	-0.225147	0.0197298	-0.696692	0.637718	0.210315	0.341163	0.61216	0.686963
0.927391	-0.239807	0.395034	0.702806	0.875393	0.917105	0.520131	-0.862102	-0.806923	0.980014	-0.0524407	0.931468	0.237774	-0.22733	-0.690931	-0.145402	0.667104	-0.466804	0.765383	0.265766	0.812769	0.566218	0.154316	-0.126589	0.764432	-0.386678	0.49128	0.144206	0.529125
0.987097	0.977668	0.44663	0.927822	0.729749	0.95646	0.790993	0.790792	0.744273	0.941263	0.532256	0.580071	0.703631	-0.0997317	0.669923	0.555859	-0.610112	0.628285	0.599239	0.0573447	0.244879	-0.663168	-0.213392	0.726824	0.902253	0.838339	0.75166	0.0654741	0.364677
0.985673	0.983365	-0.0671987	0.842187	0.661225	0.902431	-0.625249	0.624171	0.855675	0.912638	0.442369	0.522344	0.579616	0.618717	0.726681	0.553146	-0.592033	0.115991	0.297968	0.49321	0.151227	0.174745	0.63473	-0.245336	0.809897	0.888821	0.523157	0.0893557	0.628523
0.965827	0.878632	-0.589964	0.859847	0.838914	0.966664	0.539029	-0.95143	-0.431344	0.891599	0.670012	0.860853	0.503861	0.225235	0.835095	0.860158	-0.463476	0.82046	0.735661	-0.238291	0.351739	-0.482901	0.779203	0.631815	0.800591	0.853982	0.622773	0.284287	0.48771
0.994483	0.983811	0.704615	0.956919	0.971315	0.934814	-0.0716833	0.915718	0.918984	0.968632	-0.00209316	0.94355	0.559854	0.0196204	0.597037	0.783694	0.389472	0.464354	0.447762	-0.148308	0.773447	0.203755	-0.133282	-0.136852	0.899855	0.91884	0.683208	0.249918	0.674285
0.989016	0.903389	0.302482	0.970052	0.937578	0.990163	0.847741	-0.813737	-0.571438	0.936174	0.397627	0.661908	0.65079	-0.152361	0.597703	0.781512	0.524518	0.562482	0.682819	-0.528608	0.842773	0.843808	-0.314617	0.894066	0.904518	0.701831	0.712973	0.692214	0.795744
0.989012	0.920267	0.681218	0.988096	0.933854	0.92713	0.174746	-0.689952	-0.578185	0.883591	0.277067	0.631095	0.798501	0.18501	0.909075	0.709581	0.761462	-0.0654636	0.682685	0.326691	0.819279	0.269796	0.789091	0.0730977	0.95262	0.770618	0.849313	0.364225	0.798817
0.984193	0.98019	0.685832	0.960723	0.214076	0.980153	0.31282	-0.54301	-0.881572	0.732269	0.0762435	0.757953	0.650068	-0.0174678	0.426205	0.138169	0.789576	-0.119007	-0.262854	0.791116	-0.785671	-0.115514	0.873812	0.362275	0.533853	0.792885	-0.211783	0.772685	0.361597
0.871618	0.874961	0.115025	0.433431	0.793117	0.617094	0.677192	-0.869176	-0.79821	0.265625	0.832574	0.44303	0.777894	0.0537093	0.232647	0.494186	-0.744535	0.930463	0.649947	0.184446	-0.197397	-0.835606	-0.0396309	-0.478362	0.0537384	0.696028	-0.224807	0.0131501	0.00425073
0.993256	0.987644	0.983056	0.959782	0.306053	0.965143	-0.078242	-0.714272	-0.804477	0.945134	0.26621	0.865123	0.493043	0.623016	0.42641	0.623293	-0.538882	0.4088	0.538136	0.883609	0.868619	-0.137325	0.667917	0.681474	0.155885	0.778129	0.150986	0.641526	0.03636
0.952596	0.954868	-0.274776	0.910142	0.346217	0.966654	0.483525	-0.782635	-0.969634	0.888249	0.585107	0.808059	0.61581	0.415443	0.734064	0.175967	-0.601331	-0.734109	0.0801813	0.743728	0.827646	0.402541	0.603889	0.760869	0.438721	0.91067	-0.473969	0.735696	-0.0312775
0.93208	0.802757	-0.423136	0.559865	-0.288796	0.539701	-0.038207	0.405469	0.63715	-0.398022	-0.432327	0.0311969	0.452214	-0.83735	0.526264	-0.694696	-0.575227	-0.315316	-0.337504	0.421898	-0.174702	0.425454	0.130328	-0.13713	-0.412611	0.434665	0.189958	-0.232752	0.135251
0.991158	0.990462	0.64698	0.986076	0.942352	0.989376	0.687286	0.952607	0.861692	0.74785	0.955697	0.863458	0.90452	0.61562	0.422355	0.687549	-0.488864	0.570451	0.385356	0.631013	-0.703714	0.509541	0.73399	0.153533	0.552206	0.915041	0.283956	0.535441	0.58391
0.980723	0.970361	0.19434	0.953013	0.908035	0.93513	0.753128	0.915471	0.909925	0.555456	0.779792	0.709254	0.855751	0.777402	0.489692	0.558325	-0.636116	0.200475	0.834194	0.919345	-0.770411	0.417474	0.659632	0.558549	0.693595	0.758027	0.251286	0.465098	0.0100558
0.886881	0.824291	0.215105	0.615622	-0.251346	0.485893	-0.119099	0.593679	0.469104	0.160024	-0.269885	0.341308	0.205135	-0.555605	-0.187621	-0.194739	0.262978	0.235452	0.332202	0.315693	-0.355966	0.331561	0.36627	-0.805231	-0.800263	0.546589	-0.425171	-0.376159	-0.134177
0.955265	0.833092	-0.0384169	0.731543	-0.0948195	0.676551	0.276016	0.624621	0.835368	0.481507	0.148968	0.510406	0.561824	-0.624039	0.143757	-0.461598	0.446072	-0.828751	0.074801	0.560688	0.172677	-0.103089	0.431936	-0.296124	-0.256617	0.833416	-0.536525	0.316536	0.677046
0.960754	0.953142	-0.229474	0.970841	0.830592	0.906502	0.432497	0.973458	0.818942	0.794067	0.818	0.930016	0.718139	0.82902	0.386066	0.399974	0.804073	-0.251887	0.650501	0.633118	0.642939	0.0285819	0.953202	0.604618	0.352149	0.787156	0.379092	0.217756	-0.259557
0.990299	0.47182	0.773428	0.766456	0.825887	0.813515	0.537711	0.921589	0.600231	0.964449	0.917546	0.746436	0.895331	0.50171	0.15528	0.680556	0.82967	0.669125	0.898819	0.612349	0.885767	0.296259	-0.24719	0.27679	0.795559	0.919383	-0.294552	0.517839	0.696924
0.977044	0.787076	0.847857	0.950399	0.71363	0.884265	0.609025	0.963063	0.791389	0.922962	0.976624	0.829303	0.852247	0.804932	-0.0301695	0.788934	0.833951	0.662212	0.915716	0.610945	0.955609	0.393524	-0.159411	0.93476	0.769222	0.839109	-0.121541	0.302265	0.57177
0.990814	0.493037	0.675068	0.749241	0.596342	0.919881	0.539058	0.825687	0.652093	0.91822	0.971698	0.875941	0.725047	0.803586	0.400107	0.686879	0.889464	0.754431	0.817593	0.824013	0.471146	0.312812	0.541594	-0.134945	0.840485	0.815747	-0.0363775	-0.23433	0.181123
0.995818	0.835887	0.164211	0.546237	0.469512	0.785449	0.504761	0.905061	0.679887	0.694411	0.809777	0.942794	0.913365	0.596182	0.144408	-0.252771	0.742251	0.923358	0.867932	0.749291	-0.603364	-0.260535	0.206106	-0.566685	0.848233	0.885302	-0.186747	0.371752	0.507345
0.993413	0.884452	0.968968	0.855966	0.898164	0.94294	0.844857	0.902071	0.866887	0.940717	0.973282	0.878895	0.916743	0.723142	-0.324866	0.811397	0.857649	0.977083	0.950844	0.213174	0.920224	0.771944	0.93992	0.32209	0.844621	0.947433	-0.068819	0.467416	0.601839
0.992661	0.940395	0.865742	0.479563	0.838266	0.917247	0.933506	0.944248	0.949525	0.961783	0.900073	0.888524	0.859066	0.667144	-0.330049	0.64262	0.974136	0.897149	0.797683	0.760597	0.617917	0.881215	0.321452	-0.640971	0.891088	0.936877	0.117427	-0.152897	0.270849
0.989152	0.67585	0.575563	0.115192	0.625626	0.963749	0.944865	0.900974	0.951929	0.741727	0.662112	0.79475	0.939686	0.757003	-0.502985	-0.680946	0.966706	0.498748	0.861277	0.787129	-0.759389	0.216163	0.648019	-0.58374	0.924363	0.780177	0.368748	0.729136	0.171442
0.988109	0.850158	0.865007	0.718259	0.954623	0.959636	0.878367	0.819773	0.869025	0.916636	0.959794	0.976204	0.949016	0.954255	0.768623	0.777281	0.843492	0.869333	0.859346	0.562881	0.507703	0.761457	0.486174	-0.228644	0.925575	0.938082	0.131417	-0.272776	0.157423
0.970353	0.872097	0.526262	0.377152	0.840164	0.937995	0.879961	0.900819	0.808699	0.598478	0.760138	0.913347	0.941999	0.835271	0.834337	-0.606294	0.817747	0.513016	0.904033	0.587107	-0.633764	-0.165418	0.786937	-0.626148	0.923168	0.659838	0.240135	0.728577	-0.0241553
0.987945	0.771222	0.807375	0.669477	0.90962	0.86803	0.959058	0.760596	0.956313	0.690212	0.901564	0.931123	0.867595	0.852213	0.819213	-0.509812	0.935497	0.61833	0.944642	0.934274	-0.253851	0.444295	0.702883	0.469528	0.905124	0.655143	-0.274991	0.029323	0.174579
0.9454	-0.633956	-0.034177	0.642829	0.686343	0.323355	0.228278	0.559803	0.692399	-0.306325	0.662237	0.340684	0.694678	0.378976	0.491031	0.00606236	0.61273	0.391549	-0.35268	0.302356	0.613408	0.799539	-0.653763	-0.066741	0.518944	-0.10365	-0.153195	0.495992	-0.432452
0.986816	-0.695022	0.538213	0.706779	0.841676	0.720621	0.882207	0.75015	0.825266	0.330728	0.827032	-0.33414	0.829725	0.193112	0.884571	0.284889	0.826829	0.402596	0.924695	0.675268	0.0280035	0.794248	-0.497545	-0.475693	0.193319	0.314769	-0.192703	0.747932	-0.155759
0.971117	-0.724389	0.165695	0.88881	0.805869	-0.309	0.96379	0.721518	0.916287	-0.02159	-0.920098	0.873868	0.0582207	0.126282	0.878476	0.697886	-0.252669	0.165124	0.377239	0.773063	-0.342539	0.677226	0.633857	-0.130919	0.449935	0.386896	-0.238162	-0.256027	-0.425706
0.99074	-0.713877	0.39264	0.532869	0.948073	-0.415126	0.948286	0.850352	0.419301	0.738175	0.204833	0.109488	-0.0853442	0.0474985	0.905255	0.31283	0.393543	0.395399	0.71692	0.628485	-0.116144	0.84862	0.37112	0.136347	0.440103	0.510668	0.0832388	-0.248311	0.12338
0.980487	0.93449	0.794819	0.583917	0.926421	0.808567	0.391724	0.943874	0.938868	0.700455	0.943775	0.0379866	0.765602	0.881615	0.5871	0.622147	0.763236	0.949501	-0.274076	0.850836	-0.0842158	0.960073	0.510334	-0.165143	0.700946	-0.331851	0.0010751	0.187578	0.14753
0.981697	0.891406	0.955777	0.742236	0.96611	0.400884	0.172263	0.962604	0.716903	0.854353	-0.44536	0.649907	-0.0044703	0.793894	0.645201	0.482383	-0.35908	0.586842	0.0790075	0.731708	-0.518361	0.538766	-0.546824	0.0935052	0.780262	-0.34707	0.204534	-0.12461	0.431038
0.968562	0.906763	0.86199	0.358319	0.83208	-0.583976	0.058836	0.581645	-0.293998	0.337143	0.730334	0.57117	-0.61146	0.787365	0.528	0.647631	0.71276	0.96821	-0.157522	0.735436	-0.147668	0.8798	-0.241478	-0.467746	0.78462	-0.513686	-0.31122	-0.218174	0.457042
0.992949	0.916386	0.897486	0.850931	0.984882	0.267972	0.852256	0.995616	0.893445	0.882655	-0.632526	-0.360815	0.191132	0.832397	0.957572	0.764322	-0.189456	0.42212	0.440383	0.924045	0.0585047	0.595461	-0.759329	-0.695503	0.883844	0.93168	0.454144	-0.202944	0.63022
0.996255	0.857096	0.964012	0.883013	0.961339	-0.528965	0.838208	0.694795	-0.0272706	0.84387	0.634615	0.657936	-0.309029	0.907379	0.959894	0.876977	0.629963	0.909266	0.75135	0.892441	-0.481553	0.821002	-0.847323	0.583179	0.878055	0.839417	-0.179652	-0.221492	0.491153
0.992227	0.918045	0.957618	0.713542	0.930244	0.279499	0.970999	0.672031	0.383799	0.601581	0.0618403	0.194849	0.24389	0.628227	0.943885	0.786636	-0.0347636	0.64236	0.789303	0.849865	0.116954	0.421663	0.799363	-0.684132	0.933303	0.814517	0.0277898	0.188641	0.437645
0.995061	0.615148	-0.806722	0.121509	0.919717	0.987641	0.96046	0.867059	0.769357	0.838305	0.85051	0.920818	-0.444637	0.566085	0.604794	0.787252	0.364133	0.930944	0.508977	0.148099	0.623017	0.336677	0.976679	0.742716	-0.409547	0.715784	0.619224	0.562437	0.227177
0.995134	0.538139	0.495214	0.228988	0.952841	0.997098	0.979367	0.919262	0.925693	0.873695	0.467274	0.912323	0.499946	0.533684	0.703278	0.684605	0.100606	0.977253	0.358267	0.577338	-0.0625127	0.51454	0.642287	0.414153	0.550556	0.817409	0.78489	0.24415	0.660333
0.994586	0.195414	0.865577	0.0706376	0.967145	0.966888	0.977339	0.88891	0.919157	0.933277	-0.38638	0.924394	-0.279535	0.596455	0.739176	0.454247	0.172788	0.754481	-0.184314	-0.373803	-0.183366	0.469973	-0.935386	-0.126334	0.627083	0.666018	0.473881	0.531387	0.375435
0.995693	-0.0800366	0.985637	0.653991	0.983749	0.973168	0.976904	0.852521	0.307285	0.880323	-0.0228462	0.929959	-0.3991	0.789603	0.616833	0.929568	0.375045	0.802594	-0.264449	0.755767	0.325467	0.364585	0.908759	0.586143	0.603777	0.271958	0.501081	0.786589	0.453827
0.991132	0.92313	-0.0383411	0.893836	0.904451	0.989401	0.933353	0.882964	0.814553	0.977102	0.375002	0.873422	-0.376539	0.88131	0.645086	0.489818	0.697052	0.955317	0.171515	-0.330928	0.174347	0.806814	0.648769	0.69387	-0.418909	0.87781	0.75507	0.245153	0.574838
0.998679	0.783656	-0.533646	0.967957	0.825705	0.966197	0.96719	0.873633	0.863677	0.965857	-0.146148	0.946003	0.708127	0.928604	0.73098	0.719401	0.7642	0.860018	-0.189848	0.29935	-0.169792	0.493097	-0.945985	0.253735	-0.419596	0.644306	0.719443	0.123194	0.774637
0.997735	0.389235	-0.825167	-0.650416	0.872927	0.980634	0.939345	0.649745	0.659559	0.959066	-0.0423768	0.937052	0.284585	0.717053	0.608484	0.765122	0.694151	0.825168	-0.269556	0.309077	0.446641	0.276907	0.917244	0.668434	-0.693345	-0.161634	0.154478	0.625312	0.539247
0.991121	0.914277	0.752816	0.902508	0.90247	0.961485	0.952702	0.806531	0.892834	0.968695	0.383848	0.910084	-0.2065	0.950901	0.753518	0.410408	0.879533	0.815216	0.638619	-0.498175	0.813924	0.755259	-0.451439	0.0472621	0.391805	0.868006	0.554839	0.273294	0.716237
0.988553	0.617355	0.420691	-0.522027	0.924106	0.978618	0.953029	0.800719	0.269225	0.931885	0.388499	0.856968	-0.560999	0.567156	0.708561	0.721626	0.589535	0.818567	0.666767	0.233107	0.0746407	0.500404	0.489929	0.665016	0.385832	0.217499	0.333911	0.231452	0.617617
0.99791	0.812447	0.838309	-0.689856	0.984491	0.911281	0.982784	0.573241	0.482727	0.970414	0.409706	0.960663	0.466424	0.614664	0.55926	0.489713	0.775995	0.686928	0.776755	-0.331451	-0.237354	0.532566	-0.870307	-0.0902229	0.684968	0.419366	0.10286	0.427911	0.722101
0.978969	-0.755424	-0.832003	0.518455	0.621536	0.803754	-0.807041	-0.887109	0.105903	0.933736	0.0118082	0.454622	-0.750205	-0.302438	0.877976	-0.37755	-0.589315	-0.294349	-0.662549	-0.111251	0.633509	-0.225976	0.294693	0.899151	0.482002	-0.109191	-0.477819	-0.0937964	0.420074
0.987322	-0.439437	-0.690876	0.370259	0.785945	0.755952	-0.73112	-0.507004	0.667766	0.94416	0.519599	0.811934	0.364532	-0.326288	0.807816	0.339024	-0.612675	-0.283635	-0.245104	-0.261908	-0.0373516	0.79636	-0.00944424	0.66992	-0.110931	-0.275453	-0.127557	-0.581119	0.153773
0.992667	0.404326	-0.791272	0.876258	0.676965	0.793912	-0.779361	-0.900872	-0.139097	0.783207	0.748831	0.941824	-0.322256	0.763971	0.713984	0.251881	-0.467481	-0.167432	-0.404671	-0.598279	0.85816	0.905157	0.0900411	0.361898	0.432251	0.199563	-0.662313	-0.497708	0.699551
0.976733	-0.27435	0.639441	0.0661837	0.42939	0.828221	-0.667208	0.134859	-0.589239	0.884696	0.810911	0.677241	0.0816018	0.720729	-0.0671251	-0.378757	0.689116	-0.525337	0.27371	0.186178	0.399674	0.480473	0.342977	0.648889	-0.470574	0.531797	-0.397112	-0.327027	-0.704116
0.989111	0.575573	0.936198	0.960338	0.950232	0.974633	0.923751	0.36978	0.751897	0.928458	0.645842	0.396242	0.0504013	0.642689	0.745786	0.461318	0.807254	0.797741	0.783439	0.81999	0.38932	-0.198312	0.510273	0.855717	0.40871	0.878022	0.63063	0.448684	0.683236
0.988637	0.144574	0.966481	0.774171	0.977592	0.971809	0.981225	0.90088	0.922125	0.767394	0.419451	0.43806	0.175609	-0.134939	0.774496	0.266439	0.818417	0.870803	0.48275	0.245326	0.474406	-0.0627012	0.81041	0.491238	0.922228	0.747648	0.825029	0.534226	0.789699
0.998186	0.214238	-0.902784	-0.722726	0.93645	0.984441	0.866475	-0.333606	0.683355	0.945919	-0.251952	0.464604	-0.358528	-0.0769592	0.142533	0.591909	-0.362685	0.58636	0.422281	-0.690887	0.582019	-0.427277	0.759864	0.787612	-0.111979	-0.126949	-0.134289	0.424368	-0.389559
0.993619	0.426818	0.941499	0.697265	0.974789	0.98977	0.932048	0.451827	0.548121	0.755062	0.850978	0.912762	-0.164344	-0.423575	0.741297	0.796505	0.874742	0.63138	0.547915	0.526285	-0.101495	0.823041	0.639282	0.571015	0.574262	0.673028	0.669856	0.585968	0.497507
0.989602	-0.523276	-0.924853	-0.715112	0.846256	0.983804	0.784877	0.467867	0.138287	0.863896	0.106812	0.637684	-0.332993	0.0396859	-0.147235	0.320368	-0.323223	0.567037	0.636558	-0.471764	-0.0790452	0.226654	0.659769	0.68945	0.446377	-0.353504	-0.481363	0.576074	-0.248406
0.98732	-0.558027	-0.933607	-0.156587	0.880369	0.990483	0.872237	-0.177843	0.822121	0.593875	0.479374	0.777881	0.115793	0.373698	0.311276	0.436489	-0.222995	0.348772	0.0504465	0.208086	0.19718	0.168056	0.868455	0.533403	-0.159281	-0.210056	-0.167221	0.283978	-0.625506
0.973	0.962276	0.437894	0.822645	0.892618	0.941851	0.79382	0.0860257	0.910189	0.836311	-0.343185	0.497194	-0.0799347	0.778621	0.832932	-0.661334	0.798479	-0.107405	0.616036	0.485154	-0.32879	0.200144	0.882923	0.274335	0.301001	0.268591	0.221974	0.615522	0.116338
0.968426	0.934374	0.923411	0.719635	0.550766	0.941059	0.688903	-0.103926	0.891696	0.89106	-0.190164	0.497317	-0.399592	0.130068	0.917776	-0.59873	0.545266	0.658578	0.63618	0.567131	-0.816789	0.0665745	0.121499	-0.0584146	0.522878	0.119323	0.457479	0.482885	0.143071
0.965475	0.972789	0.573703	0.859607	0.853234	0.760574	0.457054	-0.147373	0.979166	0.897617	-0.511397	0.153907	-0.260827	-0.422829	0.399572	0.111741	0.648518	0.633625	0.77187	0.799512	-0.714996	-0.302126	-0.608401	-0.439316	0.656841	0.210974	0.767353	-0.215772	0.442425
0.93963	0.843357	0.770117	0.67452	0.323566	0.926176	0.70163	0.497405	-0.183059	0.512991	-0.562626	-0.265567	-0.494509	0.949032	0.570361	-0.270228	0.580994	0.139144	0.236537	0.843728	-0.630231	0.304594	0.891743	-0.0373014	-0.591065	0.27455	-0.938367	-0.144086	0.190705
0.996592	0.987851	0.717197	0.976818	0.834036	0.983731	0.328484	0.957365	0.905396	0.964304	0.948431	0.960635	0.844312	-0.217296	0.873734	0.841917	0.643237	-0.290164	0.78894	0.656199	0.419363	0.702985	0.300935	0.608189	-0.184665	0.941056	0.47589	0.307627	0.702723
0.971534	0.964266	0.947667	0.964802	0.952828	0.654994	-0.0310262	0.962567	0.959677	0.943286	0.903054	0.211148	0.451932	-0.57972	0.72336	0.487709	0.825115	-0.491486	0.82719	0.57659	-0.199421	0.465719	-0.559794	0.275036	-0.0451267	0.898623	0.398976	-0.233053	0.460923
0.984329	0.941658	-0.0964188	0.945301	0.649978	0.971724	0.948858	0.689939	-0.220119	0.817048	0.902139	0.551469	0.74231	0.829341	0.207385	0.313451	0.626041	-0.321067	0.435044	0.187663	0.672667	0.280296	0.904139	0.0866659	0.15617	0.229807	-0.301973	0.159032	0.699212
0.980304	0.960485	0.821725	0.957197	0.825229	0.74582	0.805502	0.97552	0.899705	0.981716	0.773867	0.0374163	0.323563	0.472651	0.584326	0.474043	0.34158	0.818779	0.939845	0.83535	0.678572	0.583492	0.529129	-0.0425378	0.73078	0.809284	0.790166	0.215806	0.244472
0.990298	0.970314	0.546132	0.988362	0.938696	0.975543	0.197979	0.620772	0.0549802	0.798728	0.765567	0.58039	0.822524	-0.0828085	0.563164	0.18429	0.973774	0.804302	0.723708	0.256198	0.684781	0.363794	0.0506713	0.722654	-0.565618	0.328948	-0.47319	-0.408587	0.81908
0.973666	0.892331	0.0021905	0.948671	0.700588	0.668766	-0.185565	0.576029	-0.235627	0.723559	0.960776	-0.0842377	0.611224	-0.48146	-0.22261	-0.0344984	0.319703	0.617614	0.664703	0.491342	0.141112	-0.222018	-0.743904	-0.262263	-0.478271	-0.0722795	-0.757561	0.265083	0.2033
0.894662	0.86001	0.994496	0.891418	0.508254	0.857981	0.986313	0.992249	0.0723922	-0.630406	-0.310986	0.178565	-0.21579	0.920344	0.106718	-0.680828	-0.204741	-0.826682	0.410852	0.253831	0.419103	-0.162581	0.358062	0.635407	0.709102	0.245625	-0.70798	0.528005	0.2692
0.942092	0.966314	0.990286	0.910355	0.762902	0.851916	0.871964	0.987375	0.601375	0.865944	0.730431	0.0651511	-0.069271	0.84942	0.819178	0.407939	-0.453534	0.935797	0.916863	0.676213	-0.375003	0.714663	0.771086	0.709618	0.707703	0.621917	0.509993	0.328026	0.30382
0.984144	0.991304	0.997119	0.842535	0.940336	0.895348	0.960626	0.977657	0.218072	0.500477	0.791272	0.272606	0.487315	0.789419	0.869425	0.678957	-0.49076	0.749992	0.75925	0.216344	0.380274	0.283874	0.73976	0.807216	0.691006	0.332342	0.491212	0.033219	-0.253726
0.995049	0.971713	0.994082	0.956395	0.951666	0.953788	0.959656	0.994825	0.0197008	0.784972	0.412993	0.734983	0.175934	0.769561	0.839739	0.711183	-0.347944	0.902018	0.819383	0.639707	0.358351	0.588796	0.555889	0.748063	0.70957	0.661164	0.39027	-0.199311	-0.27469
0.990896	0.958162	0.992979	0.927941	0.925681	0.966339	0.894462	0.982485	0.491505	-0.493524	0.318283	0.960416	0.758927	0.937756	0.235341	-0.592316	-0.0310029	-0.802832	0.405267	0.436151	-0.743763	-0.0962243	0.717955	0.966923	0.873488	0.536253	-0.100538	0.520144	-0.489003
0.952584	0.882688	0.992277	0.867707	0.525295	0.989461	0.959819	0.954477	0.344188	-0.108669	0.251508	0.95417	0.193541	0.794565	0.0111839	-0.33861	0.512254	-0.65168	0.241606	-0.647327	0.772332	0.660387	0.823059	0.894613	0.86918	0.334653	-0.71167	0.32449	0.0108408
0.913287	0.946347	0.993898	0.872349	0.523126	0.962699	0.927951	0.9846	0.297931	-0.464367	0.62601	0.164795	0.364126	0.911741	0.0623388	-0.325946	-0.199219	-0.798845	0.592849	0.124589	0.578207	-0.0193586	0.919136	0.957376	0.909907	0.201947	-0.640795	-0.45991	-0.444616
0.982445	0.975488	0.987251	0.911292	0.790934	0.980037	0.897392	0.97454	0.774854	0.821407	0.917666	0.936542	0.509513	0.73582	0.866982	0.116632	0.454705	0.710628	0.809672	-0.149392	-0.729702	0.574215	0.886789	0.948593	0.769998	0.617321	0.197231	0.652228	0.227948
0.957547	0.996221	0.984546	0.890336	0.780935	0.935054	0.825984	0.990419	0.677847	0.956129	0.709662	0.121717	0.652958	0.90872	0.910502	0.0718534	0.488883	0.894565	0.839497	0.572239	-0.193053	0.504404	0.755969	0.973324	0.780773	0.842277	0.00387827	0.248287	0.324856
0.99242	0.983503	0.996208	0.907325	0.962433	0.97395	0.939516	0.988932	0.9542	0.864611	0.741975	0.326323	0.861197	0.799527	0.883358	0.940937	0.156007	0.940251	0.87315	0.0540938	0.284784	0.180866	0.938866	0.967737	0.959082	0.653613	0.619995	0.50796	0.0897332
0.913236	0.804597	0.910827	-0.861538	0.90545	0.550747	0.320705	0.66356	0.892426	0.197644	-0.903572	0.767335	0.156863	0.00203011	0.76927	0.2522	0.190971	0.013732	0.17695	-0.417893	0.292967	0.699174	0.65203	0.101916	0.967719	0.720524	-0.00269138	-0.27803	0.654269
-0.164338	0.657286	0.867883	-0.960421	0.161654	0.571439	-0.398498	0.708676	-0.9329	0.113136	-0.886993	-0.903196	-0.133389	0.0419077	0.684417	-0.185242	-0.240008	0.793859	0.162632	-0.774293	-0.474099	0.596992	0.185055	-0.107109	0.615197	0.543415	0.320537	-0.00610793	0.345299
0.949092	0.856052	0.96247	-0.431095	0.978181	0.721519	-0.420599	-0.392624	0.779662	0.799952	-0.785277	0.683278	0.189791	0.75064	0.815314	0.011763	0.667791	-0.245653	0.164646	0.62271	0.515274	0.543083	0.66433	-0.00682577	0.92339	0.712149	0.531893	-0.114389	-0.177972
0.691056	0.682424	0.896306	-0.727721	0.670767	0.699467	-0.737751	0.701461	0.552029	0.351546	-0.799452	0.6912	-0.347847	-0.38401	-0.312699	-0.859149	-0.466651	0.546581	0.14121	-0.210208	-0.703213	0.0314637	0.390135	-0.16525	0.783312	0.626511	-0.433979	0.384757	0.610325
-0.399485	0.959646	0.991099	0.952776	0.471559	0.989741	-0.858204	0.921164	-0.967251	0.459409	0.834205	-0.59994	0.797933	0.674988	0.730797	-0.895698	0.506546	-0.0874978	0.844198	-0.0924998	-0.221307	0.94963	0.784156	0.947103	0.646164	0.57414	0.197416	-0.135486	0.526746
0.940964	0.970988	0.980433	0.659286	0.90771	0.953193	-0.830155	-0.0554878	0.862945	0.395731	0.902319	0.832792	0.974305	-0.0643036	0.974738	0.121911	-0.240123	0.0990366	0.659889	-0.0841557	-0.338682	0.715294	0.812499	0.976344	0.941404	0.68113	0.151968	0.0227559	-0.204426
0.432266	0.951072	0.988769	0.954335	0.869846	0.961693	-0.31612	0.44808	0.656596	0.0992296	0.893238	0.696001	-0.14885	0.324555	-0.568622	-0.263923	-0.221263	-0.448087	0.825945	-0.751795	-0.101171	0.491819	0.452908	0.747559	0.807564	0.514443	0.0576128	-0.614105	0.599046
-0.344329	0.921525	0.961833	0.573144	0.228762	0.955452	0.985495	0.140322	-0.846623	-0.0192832	0.76385	-0.596016	0.795938	-0.245634	0.761921	-0.304817	-0.766267	-0.492364	0.759721	-0.666328	-0.462735	0.636383	0.578362	0.973213	0.481593	0.576138	-0.226484	0.465394	-0.0295591
0.445099	0.980659	0.988768	0.875302	0.575721	0.97074	0.528977	0.42811	-0.681049	0.704977	0.744353	-0.653621	-0.420407	0.452972	-0.306124	0.179259	0.453727	0.773835	0.630714	0.638668	0.289477	0.475974	0.515745	0.701682	0.696131	0.474344	-0.246223	-0.0146464	0.348919
0.556339	0.930987	0.973907	0.73983	0.640682	0.974558	0.561873	-0.477845	0.581598	-0.0772781	0.944865	0.735195	-0.17098	-0.756345	-0.530854	0.179503	-0.65296	-0.63147	0.596216	-0.282116	-0.697117	0.079578	0.337067	0.703109	0.777428	0.602622	0.132288	-0.180752	-0.230638
-0.762382	-0.551526	0.88443	0.512889	0.868742	0.817692	0.896531	0.843484	0.579087	0.906303	0.314176	0.91001	0.328085	-0.0716555	-0.0913404	0.31294	0.823739	-0.369935	0.748937	-0.639864	0.558922	-0.0880083	-0.724612	-0.25101	-0.667095	0.62986	0.0884212	0.686454	-0.432516
-0.78508	-0.69962	0.856869	0.367146	0.757985	0.957089	-0.418654	0.90587	0.699106	0.928869	0.41153	0.92297	-0.569693	0.761413	-0.0676159	0.515288	0.824798	-0.411551	0.963755	0.187936	0.937307	-0.886971	0.322122	-0.201045	0.742711	-0.223398	0.24493	0.329982	-0.0385076
0.701678	-0.552709	0.885515	0.666202	0.934387	0.909181	0.768571	0.878274	0.0320833	0.0979583	0.706539	0.826909	-0.486744	0.356314	-0.153577	-0.299447	0.458685	-0.103032	0.749701	0.138474	0.807331	-0.367571	0.0502236	-0.373337	-0.528647	0.893341	0.39253	0.684912	0.00559052
0.79542	-0.71304	0.904086	0.836134	0.923247	0.901199	0.913461	0.87278	-0.482024	-0.208505	-0.0190595	0.882423	0.741686	0.643361	-0.257531	-0.82759	0.66182	-0.127596	0.401174	0.395426	0.87851	0.705815	0.218462	0.250145	-0.5992	0.889624	0.556314	0.550168	0.491755
0.969738	0.954576	0.975207	0.959727	0.95588	0.89331	-0.144754	0.834537	0.541021	0.877027	0.788209	0.902092	-0.388753	-0.133828	0.835361	0.430151	0.902109	0.635388	0.842542	0.209529	0.693103	0.286832	-0.240549	0.955833	-0.603115	-0.337075	0.0766373	0.214416	0.232446
-0.850313	0.961943	0.928148	0.930591	0.905994	0.889145	0.890285	0.886335	0.748059	0.262426	0.534471	0.924256	-0.208417	0.0215111	0.626834	0.195258	0.680957	0.297	0.836622	0.101146	0.887274	0.507313	0.253832	0.233278	0.528718	0.455391	-0.346479	0.493187	0.203196
-0.843002	0.927707	0.977895	0.650861	0.86882	0.84225	0.912378	0.696839	0.280231	0.0237028	0.816454	0.857797	-0.0792342	0.269349	0.812419	-0.42329	0.775547	0.810978	0.0989681	-0.032643	0.25006	-0.0178993	-0.492709	0.768772	0.852511	0.529676	0.253326	0.772952	-0.255826
-0.927182	0.966222	0.954117	0.891877	0.797601	0.957457	0.130751	0.84415	0.121127	-0.132362	0.690057	0.839875	0.656426	0.6684	0.523488	0.331397	0.69446	0.388746	0.821988	0.640538	0.886373	0.393086	0.699661	0.329396	-0.0388841	-0.151144	0.178561	0.446425	-0.188309
-0.928703	0.939995	0.983521	0.584069	0.754882	0.951565	-0.152287	0.813591	-0.417976	-0.377617	0.771246	0.930583	-0.383035	0.644078	0.580728	-0.464763	0.810884	0.679576	0.381084	0.850724	0.818667	-0.772109	-0.517623	0.774873	-0.401421	-0.157567	0.217437	0.407426	-0.46382
0.962384	0.923067	0.972845	0.778714	0.967744	0.934757	0.877618	0.759768	0.680295	0.861017	0.439585	0.797051	-0.271673	0.601574	0.69698	0.396354	0.767424	0.423952	0.417295	0.763234	0.586979	0.168513	-0.756027	0.196895	0.605666	0.899129	0.41942	0.554342	0.459715
0.947247	-0.569763	0.270125	0.978409	0.572716	0.170799	0.943741	0.889555	0.72003	0.960128	0.0259735	0.736034	0.576919	0.738167	0.305799	-0.265291	0.949805	0.226571	0.0119597	0.677728	0.582585	0.739478	-0.382784	-0.373734	0.749471	0.524108	0.751092	0.371418	-0.148181
0.970809	-0.603164	-0.0671957	0.894039	0.820955	0.603238	0.808867	0.560225	0.865923	0.892695	-0.694514	0.546402	0.612136	0.915525	0.604171	-0.814894	0.856058	0.339304	-0.578128	0.62625	0.506882	0.522126	-0.597868	-0.767554	0.364894	0.306906	0.857259	0.887531	-0.141687
0.924008	-0.00625334	-0.168383	0.925144	0.849152	0.202111	0.0383817	0.381451	-0.645267	0.896995	-0.367809	-0.358536	0.132341	0.713044	0.780924	-0.668879	0.835605	0.566436	-0.501429	0.192892	0.633731	0.509379	-0.610161	-0.723931	0.247098	-0.521512	0.67948	0.851892	-0.00475137
0.974242	-0.100536	-0.530616	0.903028	0.662015	0.18403	0.441967	-0.361284	-0.136313	0.891824	-0.557427	0.627588	0.117474	0.49235	0.89863	-0.632365	0.607077	0.392565	-0.719672	-0.0121716	0.275364	-0.126111	-0.469796	-0.450048	0.247948	-0.703827	0.843197	0.886482	-0.371155
0.89268	0.874923	0.899572	0.832801	0.140183	0.713512	0.734093	0.305405	0.66594	0.773494	0.584051	0.755145	0.987686	0.658925	0.691027	0.136236	0.880221	0.62922	0.758654	0.892975	0.439917	0.472709	0.908644	0.62703	0.537608	0.91925	0.61536	0.224371	0.696962
0.826124	-0.0769029	0.721485	0.861331	0.309144	0.86347	0.0636097	0.234952	-0.788496	0.844388	0.714574	-0.439955	0.872732	0.764101	0.517487	0.190992	0.93183	0.285111	0.259677	0.809405	0.459811	0.252802	0.863227	0.489778	0.282491	-0.433474	0.496337	0.517671	-0.00353187
0.889071	-0.132937	0.271322	0.82004	-0.00807321	0.85453	0.406802	-0.384349	-0.574088	0.786712	0.676916	0.842602	0.837232	0.56961	0.322203	-0.0220241	0.706022	0.306551	0.369349	0.574804	0.125373	-0.000370351	0.273347	-0.295502	0.0913414	-0.0271738	0.466783	0.345614	0.614524
0.921268	0.337488	0.919261	0.982674	0.866243	0.760174	-0.238231	0.805249	-0.536282	0.735931	0.866329	-0.138117	0.844715	0.652968	0.796708	0.426789	0.863207	0.836338	0.629182	0.802634	0.82588	-0.175233	0.920231	0.775695	0.585763	-0.392878	0.867106	0.74587	0.301487
0.939753	0.293712	0.63408	0.976697	0.869398	0.66524	0.0619538	0.175571	-0.0756264	0.826685	0.92714	0.71805	0.823309	0.424835	0.550304	0.321263	0.635849	0.813179	0.827026	0.737918	0.63187	-0.0957082	0.261249	0.1754	0.435543	0.182653	0.831769	0.848865	0.573915
0.927041	0.913881	0.840149	0.985777	0.90398	0.848597	0.854778	0.482795	0.742289	0.962966	0.866849	-0.310808	0.973804	0.829927	0.781341	0.499267	0.830026	0.840716	0.67544	0.87808	0.680405	0.0992313	0.365182	0.391946	0.800966	0.501605	0.744627	0.857755	0.0140091
0.881364	0.96963	0.695069	0.59195	0.319084	0.758805	0.44397	0.551553	0.524484	0.598866	-0.0212056	0.33078	0.749779	0.23339	0.712053	0.57356	0.368934	-0.231104	0.0270522	0.583543	-0.312832	0.0746658	0.522378	0.346731	0.282226	-0.239026	-0.146685	0.711879	0.607832
0.989292	0.996706	0.798654	0.758422	0.955828	0.823217	0.89044	0.853526	0.857222	0.767801	0.586086	0.835301	0.87358	0.27833	0.461907	0.897942	0.826817	0.554213	0.357991	0.756938	0.515854	0.678506	0.807729	0.674716	0.562728	0.0149878	0.326181	0.774825	0.71385
0.877091	0.922279	0.106069	-0.0066192	0.632156	0.671727	0.520711	0.140061	0.619316	0.441975	-0.0993079	0.341611	0.671068	0.0845653	0.346775	0.537699	0.290437	0.0385945	-0.223646	0.239056	-0.305522	-0.0263918	-0.0663197	-0.339981	-0.141414	-0.135694	0.228465	0.543314	0.345414
0.871131	0.925327	0.411941	0.766436	0.63971	-0.0110396	0.27189	0.0933546	-0.292756	0.253575	0.166443	0.764187	0.910022	0.281499	-0.0625353	0.587968	-0.118645	0.00451944	0.519186	-0.258723	-0.391889	-0.423975	0.372059	0.254549	-0.156248	-0.0521077	0.208572	0.755933	-0.261643
0.869544	0.973665	0.465609	0.6494	0.131648	0.855973	0.377776	0.420342	0.34764	0.675365	0.10279	0.427216	0.658865	0.679052	-0.0211243	0.34957	0.496676	-0.124403	-0.180775	0.760044	0.231294	-0.218575	0.439455	-0.00897748	-0.130813	0.242953	0.259997	0.504095	0.596275
0.627316	0.850956	0.231407	0.167945	-0.370945	0.773402	0.147564	0.235331	0.135789	0.210587	-0.0912364	0.110606	0.514962	0.118204	0.466684	0.0621607	0.279661	-0.106777	-0.40045	0.329575	0.285885	-0.362078	-0.446281	-0.210722	-0.251051	-0.159901	-0.107762	0.357649	0.356355
0.99072	0.981345	0.795709	0.783856	0.441978	-0.336584	0.909777	0.514073	-0.190451	0.881137	-0.552448	0.684273	0.738331	0.724592	0.198398	0.406434	-0.0210321	0.262687	0.294567	-0.612009	0.622972	0.603758	0.275538	0.943157	0.249854	0.463152	-0.406141	0.791337	-0.457819
0.852473	0.924941	0.444419	0.425484	0.768461	0.81481	0.536672	0.354646	0.629379	0.740523	0.147352	0.475673	0.729546	-0.236795	0.267965	0.700402	0.51448	0.0655766	-0.0039938	0.419904	0.0320327	0.299757	0.127897	-0.0850596	-0.324478	0.299584	0.0498451	0.75291	0.669447
0.854807	0.928614	0.00172625	0.682507	0.630215	-0.332	0.296139	-0.151957	-0.484325	0.419567	0.535447	0.79505	0.878792	0.512307	-0.00502647	0.440531	-0.241248	0.598644	-0.220205	-0.667207	-0.0224725	-0.633125	0.274863	-0.136162	-0.135664	-0.335634	0.00570325	0.506219	-0.297209
0.627561	0.801466	-0.146258	0.01251	0.441898	-0.186018	0.114835	-0.277483	-0.364884	-0.0580999	0.304192	0.447703	0.670075	0.126052	0.467132	0.217627	0.00396351	-0.0572107	-0.0202185	-0.301968	0.514244	-0.456512	-0.188477	-0.18446	-0.340865	-0.50414	0.00916926	0.297775	-0.256303
0.955764	0.848061	0.972078	0.442253	0.711226	0.980711	0.887611	0.797592	0.0470501	0.947623	0.884125	0.530807	0.439585	-0.337207	0.127234	0.191144	-0.726966	0.0167598	0.728096	0.805424	0.647712	-0.00355044	0.594698	0.777979	0.476499	-0.4201	0.279378	0.265994	0.721633
0.927084	0.940076	0.941455	0.869838	0.565387	0.963938	0.915041	0.258947	0.335937	0.757186	0.914802	0.598457	0.828723	-0.0998486	-0.326457	0.83315	0.554243	0.602588	-0.137421	0.701841	0.736039	-0.724766	0.928413	0.449513	0.765171	0.39231	0.311174	0.462584	0.143479
0.992335	0.942934	0.878567	0.60047	0.785519	0.975015	0.923959	0.228802	-0.593597	0.813955	0.8091	0.599532	0.886284	0.0548111	0.536107	0.417869	0.77749	-0.145046	0.390505	0.959818	0.588516	-0.470722	0.552473	0.476872	0.895235	0.331675	-0.0207215	0.128424	0.341965
0.903663	0.561525	0.883996	0.773249	0.210914	0.919775	0.891851	0.423574	0.448236	0.758142	0.856767	0.72744	0.813031	-0.0644585	0.713749	0.805078	0.513806	0.683577	-0.44932	0.857707	0.887876	0.38844	0.792174	0.751935	0.718464	-0.374145	-0.230567	0.438144	0.425693
0.954276	0.75201	0.977447	0.797099	0.201113	0.98607	0.966496	-0.147028	0.686666	0.770419	0.844877	0.911416	0.501891	0.882154	0.788982	0.353949	-0.0923839	0.613807	-0.315779	0.600363	0.795631	0.17078	0.410191	0.812263	0.527909	-0.183324	0.242114	-0.466853	0.0570984
0.962766	0.705507	0.935195	0.966435	0.766469	0.979419	0.919705	-0.269178	0.344778	0.938978	0.913653	0.867968	0.434306	0.740972	-0.168993	0.851647	-0.715736	0.909348	-0.0738732	0.781778	0.450932	0.587708	0.901507	0.642339	0.443106	0.181843	-0.380539	0.696423	0.0794064
0.808622	0.837834	0.771382	-0.0805786	-0.326446	0.954091	0.7521	0.714451	0.0131922	0.715296	0.75449	0.833911	0.225653	0.304562	0.158069	-0.194169	-0.0340405	0.301521	-0.306461	0.518148	0.54384	-0.102189	0.156104	0.648193	0.0354558	0.27489	0.0222102	-0.34968	0.484714
0.9346	0.907929	0.97191	0.879976	0.517046	0.972814	0.948443	0.851284	-0.0371349	0.691865	0.85163	0.931109	0.940577	0.75802	-0.489936	0.596886	0.39406	0.516061	0.298955	0.781479	0.71988	0.473505	0.348385	0.735062	0.646467	-0.329579	-0.592884	-0.346249	0.160437
0.798252	0.546568	0.701735	0.426406	0.712798	0.979039	0.851653	-0.475394	0.226998	0.595549	0.853824	0.856544	0.465379	0.439875	-0.0393797	0.555533	0.732856	0.818797	0.627943	0.571754	0.64376	-0.341839	0.833712	0.126799	0.5587	0.154224	-0.390298	0.643972	0.0986003
0.884323	0.338796	0.580598	0.0842676	0.241335	0.933523	0.873736	-0.383355	-0.564982	0.488293	0.622617	0.842619	0.52286	0.159747	0.371684	0.0380779	0.36109	0.116471	-0.147998	0.828385	0.4696	-0.453012	0.196311	0.13688	0.735371	-0.335392	-0.0079318	-0.398972	0.180532
0.986558	0.85343	0.863012	0.829293	-0.439029	0.970556	0.981272	0.869286	0.939143	0.806635	0.988613	0.381355	0.302049	-0.775421	0.879737	0.136907	0.112774	-0.302188	0.863196	-0.474371	0.407439	0.429334	0.808399	0.636724	0.907143	0.0315846	0.238421	0.676824	0.023513
0.981919	0.954794	0.948685	0.604466	0.677585	0.951165	0.986571	0.757146	0.959566	0.891019	0.992028	0.847747	0.190439	-0.60995	0.924544	0.433333	0.22432	0.620826	0.934901	0.404306	0.629479	0.644918	0.755807	0.227269	0.732841	-0.200082	0.633019	-0.310379	0.303103
0.982071	0.954546	0.917118	0.52354	0.519479	0.672204	0.895103	-0.899972	0.791872	0.64478	0.972805	0.0086872	-0.323565	0.569189	0.355485	-0.251025	0.351312	0.259896	0.784634	0.366852	0.0509851	0.684645	0.532602	-0.66116	0.7964	-0.611627	0.226605	-0.385406	-0.158552
0.992166	0.980469	0.974727	0.639615	0.74616	0.233305	0.48654	-0.166771	0.964724	0.693621	0.986451	0.546473	0.0856178	0.875844	0.814382	-0.00560395	0.664157	0.29685	0.83347	0.431103	0.389916	0.646379	0.377046	-0.466096	0.719586	0.545505	0.752757	-0.0593796	0.141307
0.994606	0.937005	0.963777	0.380495	-0.921678	0.943669	0.991686	0.838044	0.987722	0.851999	0.991049	0.16453	0.313203	0.874386	0.932284	0.645339	0.922021	-0.285407	0.855975	0.420226	0.415477	0.813552	0.839994	0.193026	0.852283	0.253059	0.695082	-0.445947	-0.095523
0.967873	0.944967	0.97428	0.218783	-0.973249	0.756937	0.928479	-0.933062	0.67428	0.339964	0.959483	0.800594	0.433619	-0.70874	0.287381	0.734477	0.845407	-0.148645	0.681079	0.507278	0.656463	0.502024	0.675389	-0.423972	0.9083	0.565594	0.687773	-0.515658	-0.0932498
0.992665	0.82499	0.928719	0.467953	-0.853413	0.331923	0.594395	-0.230953	0.898062	0.742058	0.978416	0.878852	0.23331	-0.623213	0.851537	0.485515	-0.145845	-0.233159	0.715938	0.388728	0.811858	0.41489	0.621438	-0.407431	0.817191	0.461859	0.524369	-0.513342	0.0503945
0.958279	0.978207	0.989645	0.964473	0.948387	0.699257	0.933615	-0.80292	0.704478	0.668241	0.964829	-0.23201	0.515779	-0.595305	0.485732	0.0147443	0.880613	0.122347	0.68774	0.969835	-0.0179483	0.75983	0.905505	0.233407	0.780137	0.327234	0.568846	0.31932	-0.0757514
0.990734	0.959614	0.986834	0.960254	0.971011	0.431322	0.57487	-0.438913	0.917664	0.898881	0.98458	0.389584	0.858274	-0.337383	0.908829	-0.256101	-0.0156194	0.315713	0.819251	0.906287	0.496579	0.668641	0.82162	0.334842	0.785188	0.185303	0.844366	0.456113	0.396148
0.981067	0.946257	0.967929	0.919578	0.900131	0.670809	0.642215	0.220832	0.8767	0.617189	0.984466	0.717085	0.595752	0.482569	0.687953	0.799537	0.209323	0.917477	0.841038	0.866063	0.455847	0.933719	0.874941	0.706555	0.864173	-0.16545	0.624682	0.51154	0.350354
0.989599	0.855627	0.697159	0.851397	0.873587	0.979187	0.988816	0.885376	0.940597	0.955043	0.89287	0.897637	0.94449	0.729641	0.889374	0.748498	0.892822	0.871907	0.783231	0.161697	0.707743	0.798654	0.727788	0.414962	0.0351109	0.877686	-0.253825	-0.224891	-0.279305
0.948683	0.955297	0.0227244	0.886663	0.593668	0.965669	0.399048	0.734585	0.829972	0.452606	0.338013	-0.371427	0.453716	-0.0909586	0.847543	0.0647668	0.867694	0.425978	0.31185	0.429127	0.279876	-0.0499557	-0.773872	0.279844	-0.116974	-0.0888205	0.807248	0.779782	0.218874
0.981495	0.947251	-0.527889	0.703206	0.834814	0.935931	0.97378	0.909619	0.988699	0.823308	0.844421	0.624649	0.890456	0.945347	0.898042	0.662104	0.813761	0.875107	0.0655989	0.122993	0.564184	0.241195	0.923357	0.252719	-0.013993	0.811057	0.272578	-0.0201761	-0.0481639
0.94552	0.919202	-0.0538853	0.880093	0.499578	0.959748	0.924916	0.704908	0.904566	0.88359	0.939846	0.187378	0.733753	0.686403	0.728777	0.402608	-0.0953394	0.347397	0.747734	0.625929	0.104028	0.349817	0.653651	-0.027466	0.416425	0.46292	0.400112	0.581533	0.519589
0.928381	0.759451	0.355028	0.720206	0.473612	0.938945	0.453052	0.753299	0.94157	0.411443	0.624597	-0.393341	0.536972	-0.631313	0.83606	-0.272209	0.763426	0.200513	0.497475	-0.242571	-0.10462	-0.285967	-0.53887	0.969679	-0.431267	-0.227401	-0.610036	-0.440869	-0.226429
0.979992	0.957836	-0.627681	0.626073	0.733718	0.903219	0.959669	0.892444	0.963671	0.798275	0.954732	0.796109	0.927809	0.691847	0.967658	0.32318	0.649981	0.728302	0.0836413	0.318205	0.0942535	0.0106711	0.688371	0.919709	-0.00381421	0.660344	0.371285	-0.0280632	0.567105
0.919055	0.867637	-0.183637	0.793034	0.420785	0.926603	0.894462	0.460924	0.931033	0.842897	0.915923	0.0737318	0.790363	0.539824	0.439399	0.0110768	-0.274083	0.00268469	0.609899	0.358724	-0.231792	0.045986	0.881396	0.815568	-0.18952	0.392434	0.0054559	0.443954	-0.162605
0.978214	0.907055	0.0809908	0.918546	0.90968	0.989062	0.218868	0.934326	0.86315	0.860116	0.74906	-0.512309	0.755182	-0.00409509	0.88817	0.690668	0.848886	0.675629	-0.319494	0.505083	0.862778	0.837028	-0.687231	0.961371	0.405582	-0.246378	-0.0636694	0.0730696	-0.176882
0.993201	0.9512	0.241007	0.971855	-0.292767	0.991514	0.0625918	0.728168	0.939414	0.679813	0.532763	-0.706924	0.851829	0.0570272	0.625419	0.843905	0.182601	0.525743	0.495392	0.669851	0.67624	0.829945	-0.602373	0.90541	0.502862	0.187433	0.16157	0.410992	0.263702
0.967176	0.96065	0.82688	0.921076	0.0795145	0.984625	0.977328	0.740544	0.913894	0.912749	0.918583	0.0279356	0.888076	0.830306	0.460512	0.860348	0.167956	0.547865	-0.412627	0.73138	0.571518	0.712914	0.551584	0.926097	-0.0608903	0.23088	0.112585	-0.0867084	-0.162483
0.961291	0.830923	0.857328	0.775277	0.876066	0.790031	0.647029	0.804194	0.846205	0.784571	0.597099	0.935319	0.890971	0.521297	0.492262	0.957168	0.958826	0.39651	0.269276	0.689369	0.211917	0.172474	0.442683	0.337839	0.889886	0.75876	0.827477	0.795562	0.842807
0.868036	0.691045	0.382569	0.584603	0.777504	0.307423	-0.0275253	0.679695	0.701344	0.491699	0.397995	0.940327	0.863316	0.127826	0.518597	0.94186	0.839737	0.424972	-0.602132	0.840406	-0.213752	-0.309181	-0.288678	0.18635	0.557443	0.234699	0.296813	0.413685	-0.208067
0.988637	0.957481	0.931622	0.921745	0.842942	0.463692	0.895435	0.672389	0.920675	0.936174	0.559295	0.885651	0.694304	0.565146	0.492249	-0.379186	0.965243	-0.0495479	-0.706448	0.566693	-0.197568	0.783614	-0.607991	0.0981887	0.241414	0.472565	0.687453	0.760884	-0.156333
0.970813	0.947727	0.900032	0.887773	0.922302	0.546862	-0.0979771	0.647225	0.636826	0.617785	0.431346	0.871679	0.57831	0.734299	0.247552	0.921515	0.965837	0.360236	0.747757	0.571982	0.483739	0.821826	-0.629904	0.265912	0.855141	0.635238	0.856073	-0.0624636	-0.391082
0.965438	0.969083	0.789144	0.949545	0.962421	0.428897	0.242726	0.872248	0.852625	0.89335	0.828321	0.962107	0.915259	0.756814	0.741934	0.912255	0.92898	0.724423	0.167817	0.586688	-0.163472	0.685194	-0.432749	0.57694	0.694043	0.60784	0.566652	0.675718	-0.0171467
0.969707	0.934537	0.974469	0.890934	0.930208	0.650803	0.47123	0.660026	0.69753	0.787157	0.422686	0.949556	0.737219	0.808322	0.488317	-0.441714	0.959089	0.30225	-0.341821	0.80597	0.2099	0.301454	-0.728597	-0.736559	0.330728	0.289202	0.898049	0.954348	-0.153794
0.990864	0.945247	0.977371	0.962258	0.715078	0.376494	-0.405401	0.440389	0.845687	0.139214	-0.0472515	0.881501	0.441688	0.370991	0.791943	0.940771	0.961788	-0.0589773	0.404704	0.595005	0.488341	0.476031	-0.550217	-0.616406	0.937296	0.741037	0.913057	-0.474617	-0.462467
0.886271	0.837972	0.658077	0.725693	0.895977	0.797425	-0.0869733	0.639495	0.624654	0.555691	0.335181	0.917133	0.700837	0.706993	0.71938	-0.208152	0.847075	-0.0691081	0.472987	0.734297	-0.0800999	-0.246323	0.578583	-0.104659	0.462097	-0.421253	0.729666	0.674346	-0.274203
0.944188	0.85753	0.689786	0.844641	0.559678	-0.468646	0.0848358	0.200096	0.829578	-0.207422	-0.480671	0.890668	0.312083	-0.195498	0.548881	0.908262	0.875668	-0.266127	-0.257753	0.470475	-0.654431	-0.191569	0.249921	-0.121604	0.651012	0.20773	0.333721	-0.275807	0.250849
0.980244	0.988047	0.988401	0.97086	0.731488	-0.204931	0.0701839	0.609597	0.51403	0.642244	0.1411	0.80559	0.686675	0.276558	0.297011	-0.393701	0.939532	-0.0382241	-0.828965	0.458531	-0.0306199	0.804977	0.634306	0.894728	0.344944	0.407022	0.82644	-0.516985	-0.23903
0.927943	0.975732	0.973955	0.852833	0.980523	0.7797	0.958079	0.86313	0.817699	0.783197	0.706555	-0.220199	-0.112936	0.242194	0.698869	0.97588	-0.390866	-0.0271497	0.668159	0.698118	0.455671	-0.784903	0.12941	0.787849	0.440134	0.699661	-0.143494	0.81442	0.0550969
0.842775	0.773038	0.776964	0.906723	0.817692	0.777116	-0.144641	0.364647	0.734339	-0.146677	0.548858	0.145629	0.234678	0.133261	0.730991	0.831531	-0.196176	0.632833	-0.0350625	0.223701	0.42442	-0.550543	0.602681	0.199286	0.766031	-0.295199	-0.640495	0.154403	-0.123212
0.157937	0.658944	0.688583	0.510585	0.9234	0.922405	-0.253578	0.495337	-0.0707456	-0.423143	0.490019	0.0625304	0.25873	0.218622	0.635801	0.901721	0.114386	0.685502	-0.0428429	0.206344	0.24955	-0.807446	-0.0753569	-0.161643	-0.750295	-0.915507	-0.0788549	0.105122	0.0754372
0.232017	0.838414	0.828584	0.957843	0.889611	0.903992	-0.872717	0.572162	-0.744432	0.443672	0.604509	-0.0485754	0.22889	-0.00950803	0.312438	0.688915	-0.0329832	0.603584	-0.0535391	-0.378666	0.51107	-0.833137	0.137822	0.489351	-0.157161	-0.860244	0.408788	-0.286302	0.19349
0.616751	0.705485	0.721538	0.729228	0.794873	0.679849	-0.232167	0.372361	0.641376	-0.392585	0.899551	0.384847	-0.167393	0.474123	0.648604	0.787569	0.468067	-0.00739229	-0.234223	-0.0552289	0.353458	0.342406	0.442354	0.216583	0.292678	-0.200856	0.0166308	0.0439111	-0.30567
-0.180085	0.598422	0.647941	0.195636	0.895144	0.882713	-0.266565	0.397497	-0.240301	-0.127946	0.899772	0.275909	-0.311602	0.584088	0.599903	0.874335	-0.548006	0.00252555	-0.488505	-0.0932958	0.364269	0.793418	-0.903663	-0.0992172	-0.59112	-0.619313	-0.296637	0.0650282	-0.179831
-0.0575459	0.779404	0.779148	0.836438	0.858261	0.843711	-0.875602	0.558363	-0.814592	0.354378	0.925042	0.545338	-0.0181378	0.307973	0.30945	0.652038	0.100782	0.356229	-0.452156	-0.471773	0.504415	0.770063	-0.472386	0.357362	-0.393519	-0.658267	-0.474201	-0.174636	0.309583
0.585784	0.954296	0.961276	0.742717	0.876798	0.789298	0.796887	0.649974	-0.277332	0.338524	0.960476	0.862638	0.9308	0.887274	0.661925	0.920845	0.0832509	0.56385	0.296064	0.395464	0.432616	0.741866	-0.443145	0.0863366	-0.686807	0.442818	0.311425	0.794922	-0.0945736
0.655401	0.982389	0.980086	0.870208	0.863249	0.78373	0.521356	-0.0660276	-0.719315	0.388034	0.887389	0.822871	0.863206	0.822325	0.412603	0.780117	0.754448	0.672119	0.507913	0.566488	0.467778	0.777561	0.186771	0.101544	0.152351	0.619335	-0.161462	0.517427	-0.431663
0.846695	0.945836	0.960775	0.483351	0.968009	0.977415	0.597823	0.300982	0.614419	0.296386	0.90584	0.625533	0.771704	0.809069	0.734631	0.80986	0.27937	0.650732	0.749673	-0.166439	0.662958	0.922628	0.503014	0.345533	0.0907857	0.907978	0.508112	0.674802	0.580936
0.966404	-0.226601	0.918364	0.974083	0.748027	0.588265	0.777045	0.622024	0.66214	0.91641	-0.316157	0.784257	0.911401	0.610494	0.397394	0.781187	0.564378	0.602293	0.0469504	-0.546172	0.691669	0.826406	0.897871	0.577424	0.111899	0.895952	0.755559	0.569076	0.69539
0.921232	-0.526098	0.853893	0.928259	0.510034	0.9297	0.849275	0.933826	0.211251	0.920476	0.396338	0.493593	0.0563627	0.500987	0.182157	-0.279975	-0.529853	0.785408	0.168473	0.80562	0.652076	0.873438	0.916313	0.627311	0.329456	0.448317	0.843477	0.523098	0.338754
0.967036	-0.661746	0.763827	0.908014	0.448892	0.810208	0.538755	0.759888	-0.722448	-0.0400215	0.144456	0.875288	0.600174	0.869384	0.363339	-0.625078	-0.503076	0.72712	0.31061	0.666016	-0.011205	-0.507778	0.829762	0.393701	0.14609	-0.210125	0.327721	0.608036	0.429843
0.893531	-0.52434	0.863076	0.978652	0.687631	0.225085	0.728185	0.87259	0.640098	0.964691	0.189572	0.680472	0.0233093	0.732546	0.106472	0.231161	0.689942	0.665239	-0.193844	-0.311757	0.568563	0.403084	0.925527	0.558288	0.569027	0.272222	-0.0878231	0.90426	0.344951
0.967447	0.853071	0.949057	0.971369	0.843871	0.651268	0.924711	0.455388	0.54137	0.863874	-0.0697647	0.755153	0.197442	-0.155111	0.717937	0.00316699	-0.60261	0.864444	-0.534221	-0.720399	0.858338	0.784662	0.939864	0.631249	-0.250962	0.475152	0.727271	-0.00969464	0.292546
0.991167	0.744398	0.908395	0.962272	0.889261	0.410185	0.326725	0.885635	-0.879189	-0.185578	0.166801	0.697072	0.641825	0.683057	0.607133	-0.397005	-0.282984	0.881117	-0.509684	-0.0673228	-0.150698	-0.793463	0.900972	0.733422	-0.214608	0.059827	0.565312	0.453241	0.56142
0.96372	0.702639	0.964804	0.97765	0.87169	0.640402	0.960948	0.656353	0.916133	0.960047	0.306559	0.413858	0.281039	0.156254	0.631017	0.326811	0.793833	0.766015	0.307994	-0.0682233	0.486376	0.215621	0.914758	0.697211	0.0419053	0.221703	0.399763	0.514136	0.631944
0.978998	0.967582	0.970603	0.964394	0.876264	0.803189	0.420892	0.615876	-0.375404	0.258175	0.781611	0.313799	0.486396	0.289466	0.24049	0.253711	0.500995	0.917718	0.840725	0.609792	0.251505	-0.441894	0.949708	0.886198	0.539878	0.292275	0.436477	0.577893	0.534046
0.986743	0.946094	0.980351	0.963386	0.930787	0.343426	0.901726	0.848836	0.6493	0.944178	0.828977	4.12832e-05	0.586514	0.734128	0.889778	0.0583236	-0.677554	0.824943	-0.353606	-0.226473	0.585996	0.418956	0.919428	0.951718	0.718292	0.809831	-0.0626018	0.658081	0.544605
0.971103	0.934577	0.958469	0.93358	0.799405	-0.196056	0.282893	0.681334	-0.728943	-0.0219428	0.848729	0.682365	0.229254	0.615339	0.134786	0.106785	-0.243461	0.725379	-0.451045	-0.251748	0.243972	0.289952	0.909941	0.899356	0.342551	0.160512	0.525995	0.544439	0.621576
0.967784	0.949231	-0.322427	0.339039	-0.0963215	-0.711625	0.697774	0.602728	-0.567017	0.553926	-0.429183	-0.0781011	0.596892	0.253185	0.866132	0.0468177	0.63344	0.188466	-0.0392194	0.499748	0.529489	0.630306	0.244533	-0.45231	0.105669	-0.0212892	0.352639	-0.495687	-0.341407
0.898775	0.766003	-0.882201	0.467016	-0.289981	-0.589626	0.240252	0.75212	-0.462595	0.752856	0.515959	-0.0930097	0.619523	-0.102753	0.874991	0.284279	0.19099	0.2472	0.698732	-0.73105	0.224659	-0.278337	-0.492679	0.0728914	-0.379154	0.339785	0.46292	-0.462028	0.275065
0.948422	0.78249	-0.199473	0.602768	-0.544904	-0.621937	-0.464681	0.889268	-0.64367	0.693198	0.444652	0.506166	0.721686	-0.495025	0.861738	0.624801	0.816794	0.261836	0.634947	-0.0202921	-0.0291754	-0.638509	-0.0608405	-0.163784	-0.223884	-0.591333	0.516956	-0.779099	0.566074
0.916335	0.761734	-0.773291	-0.270722	-0.108932	-0.547744	-0.527973	0.868352	-0.743765	0.592466	0.851292	-0.128099	0.396975	-0.205428	0.833666	0.742838	0.516618	0.581453	0.586952	0.790494	-0.598486	-0.518491	-0.221103	0.438161	-0.373217	-0.209257	0.614207	-0.218809	-0.143584
0.876841	0.894752	0.377705	0.856501	0.572138	0.716015	0.544368	0.309293	0.77515	0.622138	-0.0260551	0.697728	0.93229	0.708301	0.917584	0.160718	0.507492	-0.36537	0.150164	-0.629127	-0.501567	-0.392705	0.303335	0.0850552	-0.272795	0.304923	0.414018	0.406015	-0.0216554
0.918832	0.900389	-0.746836	0.674151	0.344096	0.771874	-0.241768	0.408492	0.782301	0.651071	0.0567007	-0.506208	0.905445	0.509405	0.846847	0.258488	0.547982	-0.720797	0.113598	-0.282622	-0.684362	-0.645629	0.304662	-0.0638849	-0.60278	0.390566	0.0554882	0.58787	-0.729879
0.91025	0.88884	0.186035	0.596764	0.250722	0.657578	-0.492297	0.352552	0.556086	-0.206329	-0.133965	0.757675	0.901805	0.594665	0.657085	0.00835757	-0.153152	-0.248126	-0.0511131	0.37012	-0.349333	-0.367746	0.0607423	-0.473641	-0.400565	-0.521576	0.194761	0.558167	0.344773
0.984641	0.994449	0.215947	0.56339	0.890435	0.926983	0.61955	0.84223	0.932701	0.845007	0.611971	-0.0787081	0.966785	0.815656	0.884524	0.76871	0.589908	0.748351	0.917626	0.475869	0.852981	0.749861	0.255033	0.36588	0.683286	0.283163	0.540188	0.727107	0.0672124
0.984353	0.990181	0.851298	0.163574	0.763307	0.765226	0.266953	0.648462	0.654866	0.413003	0.614272	0.80626	0.950815	0.785464	0.811722	0.516372	0.0631671	0.662713	0.745997	-0.535977	-0.40857	0.231179	-0.00067337	-0.103789	0.72387	-0.373678	0.480664	0.448722	0.528696
0.982827	0.992708	0.360054	0.307523	0.76778	0.902239	0.823614	0.859884	0.865053	0.388385	0.724354	-0.33231	0.902154	0.831806	0.838149	0.835495	0.59884	0.709633	0.913629	0.302803	-0.222126	0.681819	0.553674	0.322638	0.549067	0.188985	0.648225	0.551907	-0.35103
0.906902	0.942904	0.242169	0.852672	0.669079	0.709328	0.540163	-0.166855	0.663152	0.106823	0.61301	0.666471	0.791725	0.839847	-0.458141	0.507547	-0.621333	0.672811	0.880054	0.0198243	0.324286	0.458342	0.916298	0.32676	0.560978	0.153282	-0.781776	0.619101	-0.060819
0.965064	0.909644	-0.536822	0.351026	-0.420703	0.272657	0.813333	-0.501029	0.774311	0.267321	0.38598	0.723665	0.723193	0.151725	-0.799378	0.876057	0.152115	0.00542942	0.461822	0.678136	-0.723676	0.466518	-0.301762	0.700836	0.878172	0.735436	-0.526438	0.190014	-0.375973
0.984312	0.977603	-0.526688	0.715121	0.774166	0.851243	0.543388	0.59556	0.709087	0.381641	0.570952	0.836918	0.890183	0.824904	0.471094	0.827551	0.259271	0.773459	0.882071	0.348953	0.854739	0.124488	0.961671	0.448584	0.741318	0.187348	-0.423962	0.526434	-0.619229
0.941543	0.980836	-0.302172	0.946733	0.411185	0.761865	0.874116	0.676225	0.702294	0.136568	0.744503	0.597514	0.924314	0.717434	-0.823738	0.419048	-0.429346	0.928782	0.739692	-0.907303	0.182805	0.330243	0.935665	0.556284	0.890785	0.383325	-0.804325	0.876958	-0.189444
0.837183	0.823284	-0.646358	0.183437	-0.265871	-0.319035	0.403911	0.223275	0.530348	0.789587	0.659218	0.549113	0.445194	0.346517	0.20048	0.447256	0.42226	-0.10034	0.427681	-0.0982642	0.175068	-0.40652	-0.261445	0.70268	0.679227	0.0213174	0.619693	0.150751	0.150323
0.947204	0.980652	-0.0699465	0.825851	0.820814	0.913396	0.87628	0.036216	0.901581	0.930275	0.85424	0.908334	0.959233	0.855776	0.364249	0.599348	0.472407	0.704234	0.850246	0.558479	0.59777	0.796073	0.960958	0.812597	0.86574	0.701108	0.670476	0.653636	0.104517
0.984325	0.982597	-0.434453	0.91893	0.727774	0.594223	0.637692	0.243919	0.946829	0.954199	0.926099	0.930206	0.927475	0.491084	0.728491	0.616277	0.885748	0.755196	0.701334	-0.257151	0.874925	0.81572	0.949368	0.658321	0.48912	0.709151	0.901969	0.764438	0.210601
0.958685	0.892545	0.765874	0.522572	-0.617204	-0.14322	0.331389	-0.817676	0.688985	0.815003	0.795488	0.639517	0.557057	0.215439	-0.498901	0.935271	0.782999	0.050373	0.781418	-0.099134	-0.549397	-0.720026	-0.34767	0.852668	0.697302	0.0371072	0.55703	-0.34126	0.53383
0.874439	0.896054	0.904324	0.301119	0.404989	0.405031	0.939271	-0.546296	0.635201	0.883361	0.721369	0.531182	0.62631	-0.227941	0.686639	0.623324	0.69664	0.0244047	0.651692	-0.682886	0.324552	-0.590166	-0.409413	0.919711	0.832731	0.32511	0.600669	0.357126	0.674988
0.960413	0.989697	0.809651	0.807307	0.321945	0.657353	0.550918	0.589103	0.977516	0.905164	0.876681	0.84147	0.948658	0.389179	-0.041512	0.744048	0.617796	0.882925	0.853945	-0.321041	0.421645	0.826899	0.961059	0.899063	0.714423	0.677693	0.685284	0.603061	0.422219
0.983221	0.281143	0.600723	0.11345	0.180484	0.392927	-0.153943	0.692402	0.887093	0.68117	0.684204	0.616442	-0.286141	-0.13727	-0.754389	0.891566	0.908877	-0.461844	-0.131386	0.558315	0.772224	-0.0804627	0.022413	-0.427099	-0.855092	0.271261	0.365562	-0.465638	-0.42188
0.987824	0.40638	0.797131	0.542931	0.160152	0.634627	-0.271902	0.637062	0.819134	0.675951	0.405064	0.417987	-0.441458	-0.106156	-0.589409	0.649836	0.936614	-0.606074	0.763315	0.347867	0.237977	0.375506	-0.426822	-0.581233	0.0540188	0.643677	-0.168784	-0.803783	0.515915
0.987894	0.599288	0.748825	0.354541	0.209672	0.769302	-0.287924	0.744723	0.801879	0.676313	0.724324	0.8747	-0.437714	-0.0602278	0.686158	0.858164	0.466252	0.0874639	0.506353	-0.603105	0.583553	-0.172362	0.288767	-0.26503	0.436015	0.790373	-0.199088	-0.389398	0.0255061
0.989783	0.5221	0.824313	0.643218	0.444661	0.533918	-0.347995	0.759002	0.779417	0.791101	0.768318	0.560719	-0.151783	0.174004	0.174112	0.644713	-0.675348	-0.606728	0.745165	-0.501614	0.231152	-0.0396955	-0.258205	0.0439676	0.208647	0.380449	0.523598	-0.359392	0.314907
0.970028	0.932049	0.936141	0.832964	0.835025	0.890795	0.815275	0.94602	0.830181	0.984618	0.650446	0.861624	0.767044	0.901262	0.532799	0.791685	0.889291	0.685443	-0.204347	0.647978	0.202	0.738821	0.436564	-0.201004	0.207252	0.55636	0.752456	0.60419	-0.166436
0.979557	0.881301	0.956873	0.93571	0.792126	0.869183	0.81509	0.901368	0.784338	0.908265	0.815031	0.899098	0.65019	0.906067	-0.653561	0.95438	0.334698	0.577204	0.613386	-0.539051	0.80443	0.597453	0.687447	0.80106	-0.222648	0.23335	0.502602	0.671394	0.501813
0.975901	0.940126	0.920063	0.819277	0.570255	0.917293	0.848515	0.923059	0.757363	0.915708	0.934599	0.971578	0.799215	0.911979	-0.358453	0.821669	-0.827403	0.882785	0.302782	-0.136823	0.577211	0.870211	0.37623	0.67737	-0.0640386	0.0774091	0.890997	0.297541	0.0637158
0.993004	0.949482	0.989615	0.951986	0.968278	0.953424	0.962945	0.811375	0.956555	0.927206	0.736881	0.676136	0.693271	0.93616	-0.174301	0.836844	0.431038	0.626692	0.300953	-0.446965	0.237903	0.442543	0.227808	-0.4616	0.422923	0.657464	0.539381	0.46439	0.416561
0.99226	0.970547	0.993613	0.966049	0.858856	0.951253	0.929793	0.894252	0.966576	0.917447	0.512623	0.934963	0.786635	0.911378	0.252116	0.789034	-0.668298	0.898567	0.391011	0.315573	-0.423612	0.79057	0.191596	-0.668974	0.890003	0.463609	0.670896	0.735487	0.890227
0.996461	0.975843	0.981703	0.921297	0.900058	0.922237	0.921204	0.963036	0.959615	0.765565	0.810197	0.835147	0.469672	0.915308	0.600085	0.785049	0.0790773	0.660823	0.808751	0.268132	0.639416	0.426073	0.580631	0.872163	0.463275	0.0518572	0.281292	0.161053	0.622471
0.93027	0.752942	0.849899	0.116872	0.708403	0.770764	0.522915	0.850997	0.764966	0.758473	-0.37324	0.521976	0.706786	0.152081	-0.641571	-0.5328	0.492892	0.161398	-0.244049	-0.623661	0.190158	-0.0430192	-0.000658189	0.412705	0.0706206	0.636501	-0.405118	0.589783	0.468604
0.947981	0.821205	0.98678	0.320017	0.897679	0.835188	-0.38957	0.851165	0.320032	0.528883	0.616285	0.955959	0.77497	-0.0454054	-0.585639	-0.013114	-0.0725084	0.0503382	0.48024	-0.0585297	0.679065	-0.131302	0.75578	0.481625	0.280838	0.553346	-0.453636	0.458244	-0.467935
0.955147	0.923796	0.965672	0.772767	0.930549	0.91651	0.752649	0.858459	0.83246	0.791526	-0.322097	0.739111	0.847256	0.530029	-0.206673	0.557771	0.202818	-0.156866	0.824411	0.124654	-0.193977	-0.275001	0.900083	0.574772	0.749165	0.508451	0.103589	-0.225041	0.00822959
0.95424	0.899198	0.950637	0.580196	0.724894	0.878616	0.518142	0.773871	0.814737	-0.591053	-0.636993	0.808206	0.633362	-0.60333	-0.243335	-0.578479	-0.532341	0.267918	0.44373	-0.573052	-0.037436	-0.232874	0.86019	0.501126	0.0659151	0.691816	0.554721	-0.427688	-0.402024
0.981238	0.978333	0.887603	0.911941	0.853142	0.981921	0.185426	0.964246	0.313255	0.795085	0.371866	0.400067	0.794868	0.731296	0.933496	0.362266	0.496906	0.675272	0.513356	-0.198964	0.108333	0.321673	0.504353	0.794672	0.917176	0.731702	0.298467	0.509591	-0.120865
0.972263	0.897218	0.948939	0.636083	0.604362	0.944708	0.690819	0.929506	0.87171	0.739791	0.353325	0.794693	0.809661	0.514896	0.736672	0.105788	0.835815	0.301736	0.0500976	0.494249	0.147812	0.755602	0.196932	0.606146	-0.248786	0.723108	0.214238	-0.466635	0.416621
0.969684	0.888628	0.959204	0.807886	0.940968	0.969273	0.675865	0.797473	0.867137	-0.382379	0.01374	0.67316	0.0940207	0.470336	0.692255	0.374691	0.0487913	0.76955	0.517812	0.558231	0.629005	0.588747	0.352696	0.901456	0.551229	0.794703	-0.434684	-0.676825	-0.0452225
0.992358	0.935719	0.981495	0.806638	0.890414	0.978628	-0.300105	0.947324	0.262991	0.643282	0.0200716	0.643578	0.961773	0.113597	0.604233	0.260558	0.763124	0.78774	0.670962	-0.601184	-0.423155	0.516158	0.76701	0.799027	-0.158413	0.798719	0.104248	-0.240929	0.300126
0.987226	0.921202	0.965981	0.864314	0.905985	0.988196	-0.456945	0.813241	0.529411	-0.195265	-0.599132	0.707671	0.438153	0.658741	0.607396	0.507686	-0.00803385	0.830366	0.935166	0.60249	0.268312	0.708574	0.84583	0.879576	0.680171	0.717712	-0.355757	0.00926728	0.669163
0.987975	0.989235	0.994206	0.834556	0.693339	0.985672	0.768872	0.78452	0.788102	-0.769668	0.181556	0.901117	0.483	-0.111034	0.790049	-0.341401	0.0912623	0.620758	0.691857	-0.147322	-0.263444	0.833175	0.946809	0.75209	-0.435443	0.752099	-0.00617691	0.379067	0.31877
0.978754	0.737816	-0.45057	0.707093	0.822651	0.365841	0.966401	0.452524	0.931068	0.990361	-0.0763535	0.942907	0.0322894	0.522823	0.852371	0.710075	0.636408	0.438956	0.872084	0.540856	0.845263	0.792763	-0.761005	0.450916	0.925853	0.528459	0.0984978	-0.664327	0.629864
0.969271	0.967073	-0.413379	0.814057	0.940308	0.16524	-0.932035	0.690983	0.859642	0.987259	-0.153232	0.848166	-0.0178908	0.924065	-0.213263	0.143769	0.387211	0.613163	0.79178	-0.69854	0.171961	0.758413	-0.901678	0.36367	0.973367	0.247295	-0.661787	-0.540973	-0.54281
0.895907	0.907117	0.0287405	0.799264	0.716197	0.0713066	-0.865789	0.919784	0.933312	0.912533	0.196471	0.732352	-0.27427	0.472523	-0.509082	-0.418463	-0.100789	0.196016	0.534575	-0.771613	-0.319554	0.457489	-0.549093	0.0694632	-0.0017276	0.598359	-0.810508	-0.371722	-0.0333892
0.973338	0.988371	-0.296599	0.867396	0.94264	0.0444782	-0.958951	0.871064	0.960041	0.941693	-0.0337581	0.717736	0.912888	-0.0441668	-0.347343	0.764808	-0.364108	0.117906	0.513243	0.791965	0.70244	0.82414	-0.707361	0.230435	0.103706	0.915439	-0.700936	-0.763878	-0.706035
0.987352	0.722632	0.984392	0.958729	0.883745	-0.275685	-0.929325	0.896855	0.9679	0.993273	0.976739	0.855076	-0.720961	0.699839	-0.382171	0.7446	0.708013	0.744367	0.821904	-0.0501886	0.350107	0.953567	0.860076	0.28222	0.953476	0.230483	0.487201	0.9058	-0.771555
0.924355	0.641229	0.861933	0.904283	0.94456	-0.244144	-0.85101	0.698486	0.981877	0.932864	0.903019	0.714277	0.718301	-0.101746	-0.683112	0.284197	0.322559	0.676616	0.576851	-0.258706	-0.0899494	0.726054	0.80473	0.169839	-0.182432	0.562287	0.249436	0.917882	-0.303554
0.986552	0.701413	0.94495	0.852283	0.831116	-0.364886	-0.988607	0.793573	0.974106	0.911148	0.965433	0.643257	-0.129978	-0.779381	-0.563909	0.959492	0.222798	0.85039	0.537567	0.816546	0.923365	0.8241	0.784978	-0.0622922	0.0712658	0.545958	0.492085	0.868135	-0.625555
0.893955	0.913724	0.871676	0.969991	0.792499	0.952013	0.933184	0.832478	0.93017	0.938034	0.895542	0.887705	-0.544712	0.388722	0.748962	0.790862	0.523602	0.633276	0.873363	0.784343	0.631143	0.823956	0.769047	0.25328	-0.0540917	0.692524	0.850512	0.887967	0.468006
0.986506	0.933989	0.967323	0.948832	0.960048	0.971018	0.940404	0.937302	0.908948	0.9181	0.974221	0.733767	0.0252452	-0.245723	0.946419	0.684338	0.518737	0.671069	0.754674	-0.396365	0.543852	0.868673	0.870955	0.0854551	0.157921	0.242166	0.921176	0.861754	0.541267
0.935892	0.884406	0.90979	0.97078	0.768768	0.975012	0.872549	0.948117	0.982093	0.766089	0.95162	0.791742	-0.429846	0.539995	0.862772	0.228368	0.896879	0.716682	0.912821	-0.519285	0.0677105	0.700582	0.90552	-0.0743573	-0.0181227	0.662916	0.910488	0.758297	0.0542766
0.986615	0.93111	0.972498	0.974807	0.787911	0.926712	0.845446	0.778753	0.940163	0.974566	0.35257	0.952596	0.649062	0.398638	-0.394996	0.867676	0.346622	0.864289	0.412008	0.770855	0.879859	0.404285	0.756402	-0.263306	0.901997	-0.1768	0.713707	0.484864	0.348158
0.962034	0.913293	0.980121	0.930594	0.742004	0.95804	0.929702	0.744101	0.933208	0.825513	0.523451	0.851622	0.573881	0.418702	0.00250793	0.795582	0.851512	0.644359	0.568343	-0.260751	0.179761	0.750088	0.660489	0.34943	0.740501	-0.593775	0.933838	0.653013	-0.15445
0.977776	0.88294	0.992699	0.964808	0.807513	0.967111	0.917468	0.455028	0.942548	0.72872	0.545492	0.88099	0.567165	0.473131	-0.353273	-0.352096	0.859427	-0.687486	0.56217	0.48717	0.8854	0.629117	0.85602	-0.223391	0.849019	-0.619361	0.82243	-0.337469	-0.10389
0.981856	0.898765	0.957734	0.946631	0.841073	0.942689	0.933811	0.910331	0.87574	0.96474	0.647926	0.958891	0.789026	0.57193	0.419531	-0.0576876	-0.590774	0.317775	0.528986	0.564942	-0.11502	-0.200283	0.771138	0.048647	0.547786	0.279545	0.73876	0.78363	0.302752
0.983585	0.879679	0.989575	0.905158	0.516842	0.904056	0.90847	0.849373	0.965793	0.730374	0.226485	0.933739	-0.0203871	0.886335	0.0618934	0.715737	0.29225	0.680581	0.695428	0.0624621	-0.0213026	0.392871	0.746131	0.116838	0.826121	0.416994	0.564241	0.751334	-0.285161
0.977489	0.8366	0.977798	0.966957	0.921574	0.965215	0.874492	0.8066	0.952345	0.646897	0.119398	0.925474	0.546185	0.892712	0.899884	-0.128017	0.646889	-0.553284	0.770214	0.446397	0.772655	0.373276	0.713099	0.122008	0.914269	0.553448	0.713219	-0.643584	-0.322609
0.994303	0.880521	0.994219	0.955454	0.849643	0.973565	0.902372	0.893416	0.947346	0.955659	0.103967	0.936856	0.415081	0.83703	-0.253826	0.100208	0.127631	0.32421	0.58117	0.750217	-0.262229	-0.221655	0.848184	-0.196292	0.334451	-0.477368	0.340832	0.707319	0.561184
0.962659	0.976136	0.984416	0.915513	0.659518	0.97	0.888957	0.839113	0.937544	0.954268	0.95291	0.917223	0.200626	0.97622	0.267284	0.011825	0.780566	-0.160303	0.890987	-0.389606	0.127262	0.876684	0.652444	0.541245	0.96346	0.818534	0.712857	-0.533089	0.34939
0.990051	0.991173	0.990532	0.950258	0.717174	0.921654	0.943597	0.915014	0.952024	0.871842	0.82173	0.840321	0.550323	0.906764	0.368203	0.180514	-0.519214	0.77855	0.789331	0.260794	0.708782	-0.178463	0.610229	0.205908	-0.0313058	-0.364851	0.802973	0.874695	-0.254902
0.97187	0.97112	0.96557	0.91716	0.82612	0.969741	0.944722	0.721565	0.879147	0.810845	0.807636	0.902054	0.229986	0.914471	-0.1458	0.692356	-0.461353	0.315819	0.770682	0.0923894	-0.0528983	-0.131656	0.870701	0.714681	0.149383	-0.476162	0.623649	-0.543458	-0.533052
0.976045	0.962177	0.962488	0.959258	0.961387	0.818024	0.6482	0.895618	0.539656	0.824174	0.797863	0.785784	0.849618	0.752491	0.855531	0.845252	0.773013	0.766165	0.915553	0.738583	0.732669	0.70255	0.853014	0.830271	0.718116	0.716916	0.67826	0.872077	0.662198
0.967468	0.935996	0.948403	0.954254	0.972358	0.818099	0.605142	0.88672	0.818088	0.49064	0.92186	0.526055	0.475906	0.711734	0.749782	0.0968996	0.565794	0.92111	0.874535	0.820595	0.596993	0.189589	0.476664	0.0986565	-0.331924	0.307674	0.404255	0.756904	0.582253
0.876434	0.798439	0.765019	0.96398	0.955972	0.802024	0.238321	0.531332	0.64174	0.510895	0.721721	0.63259	0.55891	0.55917	0.843648	0.70103	0.321594	0.841303	0.845636	0.676433	0.252621	0.310414	0.658477	0.462093	0.0648412	0.0661779	-0.0568305	0.48404	0.70951
0.984091	0.908785	0.955205	0.929381	0.944428	0.938243	0.640461	0.64292	-0.178317	0.830849	0.549704	0.718785	0.795488	0.607763	-0.16266	0.497729	0.663433	0.282023	0.752	0.659555	0.456078	0.700937	0.640119	0.675107	-0.279911	0.0270887	0.042737	0.62314	-0.620543
0.95463	0.933941	0.92584	0.881742	0.935431	0.934746	0.125799	0.863783	0.23271	0.586647	0.786838	0.562345	0.346081	0.652881	0.75451	-0.055705	0.451072	0.695025	0.874862	0.931978	0.484968	0.228252	0.595114	0.0754212	-0.190096	0.446653	0.162074	0.510861	0.445723
0.83502	0.737643	0.716281	0.886514	0.904832	0.800017	0.539537	0.432615	0.549339	0.29386	0.524499	0.401786	0.390919	0.218247	0.74412	0.689044	0.141618	0.632819	0.776319	0.603267	0.325302	0.3637	0.719505	0.444297	0.133064	0.0627531	-0.127129	0.362165	0.485782
0.968212	0.868957	0.932234	0.982644	0.887532	0.935333	0.0270548	0.598743	0.00672129	0.802735	0.841888	0.765544	0.817871	0.308832	-0.046153	0.55225	0.637095	0.618534	0.834358	0.353673	0.544443	0.403804	0.63423	0.616221	-0.309087	-0.364251	0.0320362	0.540157	-0.348665
0.865931	0.766163	0.747802	0.944146	0.956352	0.773985	-0.162673	0.485254	0.510023	0.218544	0.759078	0.490264	0.672572	0.162931	0.676254	0.247012	0.2191	0.884834	0.867288	0.704182	0.0897071	-0.0950777	0.468694	-0.415574	-0.467471	0.674182	-0.435799	0.494685	0.554577
0.993556	0.851244	0.916574	0.846591	0.956201	0.904646	0.821799	0.628729	0.107282	0.666114	0.682495	0.578181	0.118956	0.596336	-0.0434555	0.196105	0.397155	0.116928	0.788128	0.436103	0.069474	0.0534504	0.778521	0.612666	0.861083	-0.0911645	-0.662557	0.721249	-0.118392
0.883828	0.908406	0.871285	0.834537	0.973121	0.847022	-0.186977	0.779575	-0.0829083	0.30964	0.324418	0.183731	0.137251	0.322427	-0.0349556	0.413932	0.474572	-0.0667305	0.646675	0.432782	0.625391	0.194953	0.512869	0.139985	-0.532189	-0.0203333	0.151735	0.549803	-0.585353
0.986474	0.891664	0.929962	0.940142	0.487333	0.206561	0.724166	-0.33419	0.77426	0.956359	0.921611	0.937972	0.925614	0.809678	-0.00964888	0.981851	0.826973	0.810324	0.829372	0.608426	0.458786	0.624042	0.396364	0.648454	-0.751572	0.625607	0.207893	-0.287012	0.686342
0.990725	-0.157746	0.987804	0.991831	0.770883	0.884484	0.948231	0.396758	0.931203	0.853401	0.486417	0.693688	0.884906	0.572935	0.544465	0.791341	0.894609	0.791898	0.94796	0.751742	0.643791	0.518295	0.0635443	0.229041	0.167246	0.686996	0.452675	-0.243582	0.490862
0.932595	0.337446	0.756896	0.760275	-0.236735	0.424401	0.404608	-0.0834215	0.654184	0.736936	0.518459	0.874784	0.810423	0.85288	-0.496945	0.939982	0.878253	0.58506	0.895378	-0.0266833	0.131847	-0.520231	-0.163018	0.400053	0.104086	-0.163236	-0.723347	0.0605185	0.668772
0.990254	0.913682	0.958386	0.978368	0.983001	0.938497	0.878603	0.973607	0.398911	0.945533	0.781393	0.922816	0.594332	0.248245	0.179987	0.713763	0.807247	0.673004	0.879443	0.690544	-0.761979	0.124921	0.387531	0.424839	-0.661074	-0.533774	0.674031	-0.667659	0.747229
0.959972	-0.461358	0.939461	0.948319	0.865691	0.428127	0.754045	0.410795	0.770218	0.880121	0.666875	0.645059	0.680905	0.0887241	0.223252	0.798912	0.701516	0.796722	0.814174	0.725745	0.713256	0.343303	-0.169712	0.503353	-0.0629943	0.0820908	-0.0941038	0.371192	0.346769
0.965375	0.577112	0.906241	0.923811	0.671754	0.775426	0.868554	0.905702	0.716346	0.854043	0.489243	0.842051	0.914982	0.898332	0.207387	0.949776	0.694523	0.861052	0.91712	0.658163	0.315999	-0.393879	0.622363	0.490256	-0.490586	0.42779	-0.211795	0.303039	0.456721
0.962134	0.68369	0.878992	0.97102	0.377035	0.267869	0.460096	-0.412531	0.0690303	0.838767	0.751167	0.865554	0.323822	0.321352	0.0695963	0.734339	0.399172	0.805645	0.690005	0.49414	-0.613657	-0.132541	0.700296	0.581392	0.592032	-0.87194	0.374178	0.235468	0.511187
0.903166	-0.424178	0.797634	0.780436	0.326508	0.454028	0.438707	0.438928	0.760413	0.69549	-0.150696	0.407253	0.544309	0.245314	0.137963	0.806686	0.911318	0.747175	0.879057	0.466925	0.30633	-0.757806	0.0335631	0.4301	-0.210113	-0.671293	-0.639777	-0.146009	0.0834887
0.997947	0.0951485	0.927155	0.973448	0.708316	0.949613	0.783654	0.39346	0.200413	0.775813	0.153562	0.832592	0.849938	0.24183	0.236411	0.962793	0.793198	0.856982	0.87812	0.553967	-0.584556	0.60805	0.48102	0.403175	0.241298	-0.0310324	0.680347	0.59862	0.650278
0.910869	-0.0050651	0.712369	0.826062	-0.352366	0.376232	0.131336	-0.172707	-0.0846383	0.529888	0.879173	0.699969	0.116268	0.284539	0.0449388	0.730355	0.737657	0.8757	0.786266	0.120779	-0.459765	-0.516732	0.467687	-0.261485	-0.389219	-0.427942	-0.803535	-0.0383965	0.474018
0.12041	0.958935	-0.812486	-0.216534	-0.150041	0.820162	0.676331	0.749541	-0.243012	0.863795	-0.438626	0.678237	-0.00659224	0.183083	-0.853681	0.659792	0.871018	0.25065	0.749356	-0.584916	-0.292775	0.429166	-0.621484	-0.386093	-0.351514	-0.173642	-0.184702	0.655278	0.145033
0.654872	0.940306	-0.502665	0.291884	0.875862	0.90247	0.922483	0.590464	0.656048	0.973464	-0.583195	0.846653	-0.460199	0.394626	-0.55846	0.507467	0.570362	-0.815967	-0.508377	-0.852103	0.253353	-0.701464	-0.646442	0.538034	-0.260308	0.217881	-0.595875	0.37374	-0.361377
0.817158	0.774457	-0.289348	0.284108	0.824333	0.730442	0.982286	0.331046	0.797302	0.93221	-0.96266	0.629952	-0.597025	0.322843	-0.757171	0.90301	0.956296	-0.386684	-0.401434	-0.697894	0.339495	-0.68267	0.676984	0.525217	0.233217	0.230079	-0.197117	0.572102	0.507767
-0.802901	0.952676	-0.881848	-0.52807	0.851544	0.442088	-0.690863	0.51761	-0.787373	0.990807	-0.804201	-0.717089	0.136191	-0.396188	0.354536	0.638161	0.810007	-0.772192	0.840594	-0.900886	-0.719305	-0.0424128	-0.382631	-0.655457	-0.455853	-0.208772	-0.0230688	-0.333973	-0.21444
0.624731	0.989247	0.868451	0.775718	-0.225503	0.873848	0.569104	0.804742	0.290651	0.927422	0.817243	0.848913	0.844737	0.782738	0.606766	0.806435	0.662227	0.127007	-0.0344321	0.683636	-0.241082	0.210845	0.668078	0.350668	0.761657	0.524026	0.791517	0.811951	0.624702
0.0971015	0.817958	0.614875	0.627268	-0.59852	0.675905	0.699646	0.641884	-0.221035	0.850348	0.454627	0.105409	0.713486	0.191782	0.915055	0.666447	0.865702	-0.225978	-0.178339	0.437643	0.166716	-0.63974	-0.289885	-0.321476	0.270133	0.579559	0.573975	0.22934	0.199319
-0.412975	0.968063	0.879585	0.921753	0.0824316	0.760641	-0.110061	0.538021	0.555004	0.895337	0.664938	-0.109561	0.541767	0.618106	-0.138441	0.885261	0.829785	-0.379938	0.410186	0.629468	-0.116988	0.768632	0.863748	0.866186	0.878516	-0.382138	0.787169	0.174985	0.255306
0.695549	0.868161	0.757802	0.814079	0.849206	0.775767	0.922373	0.540152	0.712476	0.960779	0.599192	0.504273	0.942515	-0.069498	0.711505	0.630551	0.669648	0.333713	0.535152	0.720226	0.23846	0.346651	-0.496621	0.513166	0.26196	0.326356	0.57911	0.0594833	0.0650645
-0.906139	0.937311	0.594135	0.553175	0.906197	0.66902	-0.596248	0.611003	-0.559293	0.987077	0.662359	-0.509711	0.477063	0.519157	-0.369208	0.756776	0.424005	0.576057	-0.833685	0.894405	0.311945	0.604755	0.520391	-0.0638258	0.624059	-0.510635	0.451551	0.27377	0.269962
-0.832216	0.67017	0.227859	0.416708	0.67774	0.587518	-0.624822	0.18128	-0.817843	0.959123	0.772457	-0.81655	0.35866	-0.382697	-0.196431	0.741898	0.78097	-0.0848433	-0.555651	0.755812	-0.265721	-0.323267	-0.124581	-0.687307	0.0149073	-0.583904	0.320221	-0.631919	-0.190367
0.607274	0.80423	-0.240123	0.734793	0.941238	0.955353	0.299842	-0.435184	0.204298	0.554778	0.917663	0.879732	-0.584327	0.826951	-0.331557	0.782848	0.205227	-0.0458733	0.649537	0.457195	0.752241	0.181486	0.316381	0.818715	0.817657	0.458766	0.101334	0.398022	0.372419
-0.903951	0.972508	0.850062	0.666239	0.823262	0.876138	0.158329	0.83882	0.406545	0.679949	0.95402	0.795252	-0.460567	0.748136	0.458197	0.845653	0.426121	-0.342285	0.764207	-0.360635	-0.166976	0.911638	0.206522	0.791865	0.115505	-0.866215	0.51184	-0.837848	0.671516
-0.46182	0.893636	0.404878	0.662578	0.96025	0.842414	0.449799	0.361664	-0.334146	0.47383	0.82588	0.859939	-0.566141	0.757036	-0.113078	-0.6586	0.0605757	-0.0545343	0.340414	0.424233	0.809712	-0.765403	0.276192	0.346976	0.734902	0.167568	0.377298	0.307243	-0.534428
0.24014	0.67226	0.321089	0.547729	0.870587	0.926777	0.256777	0.504534	0.0275939	0.524439	0.91678	0.852729	-0.732174	0.551194	-0.0673787	0.256386	-0.000890972	-0.118282	0.459907	-0.219567	0.470091	0.264189	0.207574	0.550876	0.871932	-0.0129325	0.122556	0.345645	-0.0625959
-0.414548	0.806617	-0.191434	0.95764	0.886094	0.947403	0.818397	-0.180568	0.896462	0.951632	0.915669	0.924267	0.219095	0.667163	0.189167	0.771354	0.907901	0.823198	0.951474	0.0395207	-0.0789276	0.0348796	0.654914	0.853713	-0.146298	-0.54081	0.515664	-0.115833	0.18002
0.142848	0.97309	0.403108	0.946887	0.967567	0.913514	0.133411	0.488911	0.709768	0.971263	0.956952	0.968089	0.901439	0.846294	0.81931	-0.617908	0.959177	0.82026	0.886655	0.906529	0.569049	-0.0586324	0.391993	0.647815	0.890017	0.563237	0.782959	0.499647	-0.243529
0.842598	0.95242	0.458611	0.934477	0.956486	0.975247	0.0996821	0.168464	0.907689	0.974719	0.963518	0.954401	0.738134	0.772918	0.802846	0.35798	0.871558	0.882963	0.947643	0.157413	0.361373	0.669816	0.207202	0.786182	0.92752	-0.0130323	0.557135	0.536215	0.484013
0.430339	0.873319	0.314894	0.95803	0.841022	0.930629	-0.299965	0.360976	0.482135	0.887485	0.85533	0.924565	0.308378	0.400459	0.577096	-0.729272	0.846869	0.701221	0.766228	0.164059	-0.0969259	-0.713053	-0.21104	0.43178	-0.251202	-0.436341	0.753479	0.000347356	-0.523281
0.00171183	0.667775	0.390426	0.952631	0.855935	0.969763	-0.128494	0.674843	0.755334	0.94122	0.868119	0.923159	0.459845	0.390809	0.58423	0.302859	0.77883	0.817337	0.867968	-0.42655	0.303391	0.00234013	-0.081034	0.702779	0.0859434	-0.243025	0.651262	-0.04004	-0.137498
0.46957	0.918099	0.909105	0.97793	0.897705	0.947762	0.5143	0.566574	0.866422	0.955326	0.897989	0.961853	0.647185	0.732494	0.955025	-0.502327	0.913852	0.833343	0.913794	0.0670449	0.437305	-0.269139	0.495329	0.860186	0.829828	0.52857	0.813268	0.81023	0.227182
0.974159	0.566621	0.310287	0.986972	0.0664449	0.904165	0.851097	0.623342	0.812758	0.679465	0.670824	0.256933	0.533569	0.669597	0.622069	0.505052	0.919349	-0.035542	0.296349	0.360006	0.874648	-0.119229	0.324206	0.934239	-0.552251	0.603588	-0.582839	0.203031	0.0406173
0.972318	0.570825	0.579419	0.928672	0.510216	0.952511	0.850746	0.771838	0.774827	0.795503	0.6054	-0.239055	0.60588	0.847022	0.558261	0.480145	0.712169	0.467555	0.184099	0.512756	0.643472	-0.0561195	-0.178447	0.641184	-0.714257	0.375118	0.480791	0.0697168	0.259126
0.944626	0.661047	0.765042	0.929888	0.679132	0.811483	0.853493	0.309085	0.834784	-0.16523	0.719909	0.482758	-0.314277	0.344184	0.534853	-0.0849976	-0.195205	0.671285	0.193826	-0.264083	-0.0529252	0.0836111	0.262934	-0.359854	0.42873	-0.430593	-0.663334	0.376305	0.0970863
0.994446	0.971939	0.875221	0.854911	0.915551	0.967993	0.963913	0.890271	0.974408	0.428065	0.826465	0.69905	0.216904	0.72657	0.914856	0.941955	0.646548	0.873347	0.569373	0.69615	0.370623	0.436075	0.735914	0.297343	0.418078	0.704243	0.377585	0.0829794	0.25395
0.982925	0.981383	0.938606	0.93447	0.534731	0.977283	0.982154	0.192502	0.963259	0.950288	0.952886	0.162315	0.877667	0.625018	0.972369	0.901206	0.83743	0.691493	0.791343	0.917294	0.591432	0.802235	0.712921	0.62916	0.671543	0.758173	-0.150764	-0.39525	0.555916
0.96325	-0.187967	-0.15727	0.946188	-0.58295	0.713371	0.810256	0.871614	0.491172	0.445254	0.814009	-0.0337949	-0.529571	0.826638	-0.108255	-0.614521	-0.410613	-0.293651	-0.66959	-0.311932	0.0750962	-0.131782	-0.405045	-0.183721	-0.744785	-0.572545	0.877987	0.540583	-0.280285
0.976587	0.514757	0.698318	0.854775	0.100955	0.934483	0.913055	0.676782	0.798651	0.693381	0.382079	0.330474	-0.620002	0.805326	0.563757	0.273617	0.475252	0.132765	0.11624	-0.0320508	0.210203	0.475544	0.860487	0.210323	0.157636	0.240013	-0.288251	0.633756	0.174941
0.919699	-0.205482	0.11834	0.805759	0.0581236	0.7691	0.724707	-0.231049	0.36737	0.26706	0.691978	0.14412	-0.817237	0.145182	-0.243779	-0.658811	-0.524286	0.206247	-0.394338	-0.269582	-0.431233	-0.313924	-0.513978	-0.527863	-0.71676	-0.65635	-0.301718	-0.699454	-0.319534
0.969446	0.509189	0.860955	0.964871	0.481887	0.963312	0.888055	0.752446	0.713518	0.586955	0.276648	0.045927	-0.391688	0.438154	0.475272	0.259902	0.124547	0.566855	0.25701	0.172124	-0.170252	0.213544	0.389026	-0.352437	0.0845237	-0.0762515	0.279491	-0.777663	0.22703
0.957005	0.730278	0.542633	0.674437	0.638441	0.864741	0.908785	0.388353	0.904766	0.691679	0.523025	0.756993	0.197282	0.828025	0.664841	0.167486	0.531856	0.673908	0.52014	0.355247	-0.116491	0.425311	-0.152801	0.268196	-0.211891	0.243724	-0.554877	0.813663	0.204869
0.981543	0.648882	-0.193442	-0.533298	0.808554	0.769324	0.707064	0.665171	0.927252	-0.140915	0.880204	0.727595	0.370099	0.735233	0.0254141	0.508304	0.132686	0.715186	-0.756217	0.115214	0.246846	-0.647551	-0.0450419	0.463493	0.407194	0.707267	0.305689	-0.569062	-0.18858
0.963119	-0.114643	0.784504	0.755677	0.651473	0.956284	0.412172	0.943442	0.875308	0.530415	0.528375	0.872589	0.851989	0.331367	0.86163	-0.0157717	-0.150528	0.470548	-0.767252	-0.215849	0.632712	-0.634447	-0.581406	0.800505	-0.079401	-0.12851	0.495161	-0.249131	0.518963
0.947199	0.172927	0.751125	0.94503	0.625149	0.775466	0.117735	0.841241	0.923897	-0.105978	0.680644	0.474859	-0.432116	-0.184676	-0.620649	-0.476641	-0.807978	0.576262	0.47586	-0.77543	-0.136047	0.132202	-0.603394	0.648846	-0.624105	0.479203	0.765807	-0.03398	0.83504
0.976166	0.495669	-0.120331	0.625038	0.90822	0.625194	0.38904	0.562865	-0.076025	0.276218	0.854263	0.373792	-0.144578	0.382544	-0.771854	0.21653	-0.481113	0.6835	0.521901	-0.204423	-0.411791	-0.552508	0.0500574	-0.542787	0.341854	0.487843	-0.39236	-0.265154	0.913562
0.980815	-0.781135	0.346323	-0.311474	0.58866	0.758875	0.793155	0.671499	0.709632	-0.55236	0.561523	0.878632	0.489022	0.330247	-0.0248944	0.0008553	0.610476	0.225055	0.943841	0.85737	0.691197	0.565418	0.710195	0.748904	0.719716	-0.0027789	0.857446	0.209941	0.619756
0.887613	0.299836	0.45921	-0.332112	0.41196	0.89572	0.611458	0.454905	0.886473	0.952247	0.774955	0.301666	0.0684711	-0.446278	0.696764	-0.41101	0.141	0.341167	-0.835718	0.425498	0.575467	-0.191604	0.722895	0.615142	-0.532405	0.544206	0.668261	-0.0186115	-0.0980175
0.94045	0.836679	0.800936	-0.468962	0.871181	0.958811	0.818966	0.875637	0.138785	0.866766	0.9212	0.711485	0.519667	0.383436	0.27287	0.151575	0.49074	0.562035	-0.544666	0.896679	-0.011122	0.839993	0.058918	-0.389803	0.834384	0.388871	0.452439	0.178224	-0.234928
0.898675	-0.0896669	0.976293	0.860551	0.937464	0.826318	0.942344	0.931759	0.854701	-0.38076	0.899304	0.618444	-0.406776	0.203145	-0.562922	0.686084	0.487915	0.927739	-0.87569	0.699466	0.337674	0.342279	0.931705	0.762246	0.0443797	0.300221	0.697048	0.887263	0.364853
0.926838	-0.610923	0.457987	0.921692	0.404123	0.620905	0.953764	0.632462	-0.262503	-0.138566	0.804818	0.656823	0.168728	0.163824	-0.619633	0.626034	0.761198	0.415575	-0.707578	0.92204	-0.0193895	0.662144	0.033629	-0.710886	0.7199	0.357537	0.453683	0.20324	0.397231
0.975579	0.498595	0.478085	0.683196	0.339114	0.874067	0.892016	0.488834	-0.112015	0.885678	0.932015	0.426246	0.457034	-0.211858	0.686019	0.24359	0.620897	0.602963	0.639238	0.658953	0.543657	-0.158753	0.0431832	-0.339647	-0.522037	-0.0294597	-0.0601213	0.148414	0.741295
0.883336	0.243103	0.942281	0.920815	0.59273	0.940383	0.880558	-0.167456	0.47015	0.531904	0.897048	0.939507	0.610019	0.83318	0.845727	0.872256	0.726547	0.0108926	0.334734	0.411927	-0.023897	-0.271047	-0.203294	-0.612434	0.573313	-0.0479194	0.58553	0.729484	0.183784
0.964255	-0.234333	0.992996	0.916579	-0.151528	0.921026	0.798914	-0.210581	0.252525	0.668157	0.96488	0.868117	0.72071	0.645363	0.935854	0.943382	0.728707	-0.274081	0.751248	-0.169892	0.36297	0.227104	-0.238774	0.365204	-0.34299	0.157624	0.164209	0.567783	0.409484
0.979707	0.625733	0.962052	0.952118	0.827135	0.943799	0.886714	0.755951	0.262118	0.595573	0.968134	0.919796	0.75588	0.627867	0.881227	0.918553	0.621507	0.729214	0.791135	0.288217	0.729587	0.58609	0.775347	0.337884	0.562384	0.761833	0.360253	0.653028	0.0148381
0.997376	0.887129	0.989436	0.934756	0.933822	0.890946	0.965293	0.988596	0.485615	0.955458	0.965633	0.951228	0.729866	0.790596	0.60606	0.87393	0.957218	0.61786	0.531329	0.561168	0.820897	-0.0277937	0.506354	-0.464102	0.5686	0.806673	-0.146253	0.570356	-0.0046022
0.955469	0.863327	0.955105	0.987404	-0.0791533	0.962052	0.867957	0.453037	0.922055	0.970365	0.963332	0.92196	0.85077	0.758347	0.897145	0.9274	0.946798	0.733163	0.378834	0.329133	-0.100809	0.577073	0.553429	-0.303886	0.242416	0.902816	0.0418029	0.736278	0.718453
0.953291	0.854409	0.962399	0.9485	0.621853	0.982785	0.979447	0.461216	0.92947	0.98086	0.844166	0.972624	0.860897	0.547656	0.96589	0.845355	0.909259	-0.028156	0.187956	0.822975	0.332229	0.408822	-0.475329	-0.63639	0.621506	0.541539	0.167562	0.735524	0.621605
0.894381	-0.203279	0.903717	0.956281	0.52943	0.912916	0.935884	-0.244388	0.933147	0.584239	0.905021	0.911141	0.83602	0.599474	0.783024	0.762578	0.811387	0.549894	-0.0342729	0.873376	0.424074	-0.67454	0.56487	0.815437	0.725962	-0.0711368	0.26191	0.28617	0.607924
0.988574	0.521541	0.97	0.938463	-0.287781	0.926825	0.879423	0.0980407	0.982768	0.986606	0.940679	0.962205	0.940747	0.741605	0.919951	0.958598	0.931643	-0.248408	0.865194	0.595903	0.531022	0.616362	-0.491719	-0.214839	0.355624	0.657271	0.748728	0.66322	0.411558
0.968125	-0.640389	0.981511	0.933377	-0.202081	0.968545	0.88449	-0.22315	0.895511	0.711154	0.939223	0.74624	0.91002	0.741148	0.657051	0.908116	0.824286	0.356215	0.752446	0.172829	0.275225	-0.309512	0.219692	-0.103087	0.31611	0.033397	-0.532972	0.373354	0.418748
0.983621	0.246021	0.947995	0.917487	0.937454	0.884782	0.9388	0.703872	0.881691	0.649054	0.890237	0.842219	0.923029	0.938323	0.763125	0.964107	0.766075	0.605307	0.900668	0.759763	0.689851	-0.649907	0.157488	-0.594686	0.885465	0.69096	-0.603756	0.241526	0.0905048
0.884646	-0.0258836	0.734702	-0.807936	0.071085	0.698048	0.835211	0.308819	-0.762013	0.121709	-0.543882	0.264663	0.597595	0.339593	0.629226	0.67879	-0.630893	-0.872568	-0.819895	0.260378	0.319901	-0.617512	0.501064	0.107623	-0.264876	-0.52766	-0.177294	-0.525954	-0.325219
0.719716	0.613284	0.893353	-0.822528	0.563556	0.760946	0.153861	0.956351	-0.929702	-0.516626	-0.912613	-0.201016	-0.811325	0.321394	0.824581	0.720126	0.715532	-0.398815	0.821408	0.582698	-0.481081	-0.838993	-0.619338	-0.544483	0.621488	0.172105	0.579867	0.267056	0.405799
0.898702	0.338833	0.656409	-0.754571	-0.19178	0.722332	0.066493	0.258717	-0.892295	0.0247077	0.90384	-0.810814	-0.887809	0.42266	0.691436	-0.342701	0.833246	-0.908834	0.777707	0.239374	-0.614563	-0.618215	-0.780935	-0.437808	0.749087	-0.290536	0.721169	-0.493651	0.115582
0.986532	0.64348	0.885414	-0.806255	0.180993	0.908104	0.075955	0.282504	0.438852	0.583944	0.963573	0.0101004	0.422195	0.701422	0.886146	0.780814	0.505282	-0.178375	0.57235	0.328292	-0.517843	-0.795839	-0.282822	-0.36773	0.344486	0.446891	0.153609	0.537617	-0.314424
0.892449	0.663129	0.9403	0.843706	0.588478	0.788069	0.346004	0.207326	0.662357	0.192697	0.261412	-0.126865	-0.624015	0.720365	0.902679	0.799221	-0.852991	0.460585	-0.924105	0.735348	-0.365565	0.274161	-0.720124	0.530525	-0.56061	-0.112552	-0.0744717	-0.669701	0.134544
0.980624	0.908701	0.985695	0.772878	0.841282	0.862685	0.149296	-0.648046	0.610966	0.820394	-0.560002	0.184188	-0.68547	0.561114	0.964729	0.264479	-0.811291	0.88522	-0.777446	0.552613	-0.282941	0.844848	-0.770919	0.613305	-0.763385	0.863915	-0.0509232	0.304143	0.0476223
0.911139	0.72322	0.951425	0.907786	0.919329	0.858318	0.237204	0.122292	-0.673558	-0.208146	-0.53773	0.730803	0.304052	0.575973	0.743491	0.70034	-0.415145	0.192386	-0.358095	0.829001	-0.845732	0.106685	-0.431368	0.647132	-0.633351	-0.830989	-0.0322855	-0.882702	0.196793
0.844746	0.885414	0.902667	0.971042	0.220654	0.939601	0.84476	0.363374	0.844931	0.264797	-0.738047	0.0228776	0.96364	0.689278	0.948932	-0.0941893	0.900575	0.595245	0.906462	0.352837	0.753773	0.414721	0.790566	0.903734	0.72245	-0.0754706	0.45704	-0.10232	0.497146
0.724605	0.952546	0.990987	0.745624	0.689406	0.863719	0.954916	0.218492	-0.379098	-0.85887	-0.868477	-0.0412377	-0.779203	0.75686	0.917747	0.663367	0.590254	-0.13004	0.420962	0.848919	0.364542	0.826101	0.608505	0.809749	0.401831	0.100411	0.345162	0.64427	0.106706
0.923167	0.922026	0.917289	0.613659	0.77745	0.877086	0.850263	-0.00604335	-0.117793	-0.261329	0.880871	0.398854	-0.655077	0.762103	0.850789	-0.00240784	0.493997	0.141055	0.598491	0.159392	0.388253	0.1718	0.534143	0.877774	0.696381	-0.741313	0.155418	-0.194995	0.00747085
0.980846	0.831317	0.757353	0.936887	0.813805	0.881384	0.844638	0.79643	0.906735	0.766448	0.703563	0.153723	0.0165191	0.904692	0.443417	0.868086	0.684422	-0.0026852	0.898727	0.787772	0.762883	0.877775	0.854396	0.446308	0.690909	0.370392	0.777634	0.232642	0.586855
0.967048	0.901345	0.920848	0.681455	0.699707	0.813629	0.844361	0.858676	0.362045	0.73385	0.208593	0.778225	0.743854	0.00121009	0.283292	0.240795	0.902358	0.571335	0.513331	0.170168	-0.00342676	0.394994	0.745848	0.533891	-0.30748	0.328312	-0.337251	0.483219	0.587944
0.974999	0.94164	0.965346	0.98633	0.87655	0.871014	0.851454	0.594035	0.840523	0.698729	0.907763	0.931215	0.00718837	0.932481	0.47525	0.787534	0.83479	0.409012	0.762653	-0.233781	0.594566	0.801873	0.891714	0.319126	0.669744	0.138007	0.62707	0.435285	0.0601749
0.940396	0.761058	0.886217	0.750974	0.244553	0.743916	0.706187	0.887308	0.37173	0.0877888	0.764271	0.531636	0.0352088	0.317269	0.269864	0.779119	0.0112348	-0.359904	0.797452	0.308651	0.460534	0.412476	0.330245	-0.0476495	0.349222	-0.0313966	0.0234962	0.24506	-0.467687
0.913937	0.625073	0.498039	0.472623	0.356664	0.582726	0.793155	0.87833	0.105484	0.395871	0.33156	0.241281	0.00965607	-0.163803	0.547425	0.0254479	0.844123	-0.0876905	0.495174	-0.304063	-0.0166952	0.446958	0.644521	-0.257991	-0.379589	0.660468	0.0967847	0.25008	0.623392
0.969943	0.7407	0.694536	0.947089	0.835168	0.919205	0.928158	0.769416	0.694675	0.82235	0.574564	0.0167424	0.868069	0.846343	0.544148	0.626846	0.74371	-0.141354	0.875881	-0.365097	0.509973	0.858118	0.834116	0.43963	0.562849	-0.0842969	0.667323	0.578528	0.0656977
0.887491	0.333674	0.404029	0.559373	0.0847872	0.759808	0.88357	0.835151	0.0937339	0.328181	0.399362	0.478922	0.261865	0.00132033	0.804802	0.505466	-0.337835	-0.209752	0.80772	0.554656	0.407506	0.4672	-0.0308918	-0.183623	-0.0131305	0.664549	0.161557	0.0393689	-0.412105
0.947671	0.97643	0.955506	0.647238	0.635087	0.757302	0.902462	0.786236	0.683525	0.521007	0.0846312	0.698182	0.18738	0.187968	0.444563	0.283998	0.857521	0.826296	0.327802	0.111591	-0.371061	0.713421	0.770801	0.177012	-0.30708	0.115025	-0.0579593	0.275801	0.0748892
0.981445	0.929044	0.98007	0.78379	0.745121	0.781815	0.841542	0.864675	0.890267	-0.176624	-0.0944608	0.781872	0.10756	0.575573	0.882102	0.467393	-0.139634	0.375619	0.48282	-0.550401	-0.359247	0.696195	0.493987	0.209744	0.339253	0.546615	0.368742	-0.291316	-0.530261
0.950615	0.865251	0.919592	0.703396	0.398656	0.932273	0.881845	0.538247	0.724729	0.307511	0.786516	0.41259	0.194246	0.434924	0.482112	0.679534	-0.16044	0.621693	0.788399	0.143426	0.742463	0.547996	0.307605	-0.0130551	-0.0587585	-0.155303	-0.135894	0.287654	-0.0919515
0.970682	0.945741	0.870107	0.825186	0.869574	0.888792	0.842047	0.774181	0.893348	0.890272	0.533107	0.835786	0.780719	0.87219	0.701748	0.715524	0.545395	0.744111	0.540006	0.658459	0.692251	0.759337	0.801321	0.61223	0.933997	0.746754	0.827162	0.770669	0.294448
0.918769	0.872571	0.898915	0.831693	0.610992	0.910762	0.560645	0.744668	0.944002	0.86761	0.589135	0.713862	0.768289	0.709502	0.871514	0.863806	0.710939	0.569685	0.451048	0.558609	0.852574	0.578591	0.776245	-0.255494	0.804676	0.808433	-0.153037	0.792558	-0.205546
0.885778	0.486852	0.838929	0.754468	0.753452	0.320128	0.665363	-0.143439	0.893437	0.182988	0.0104012	-0.0158936	0.0899547	0.420333	0.448449	0.619106	0.19317	0.355063	0.506057	0.522731	0.896867	0.645873	0.750919	-0.0302724	0.65461	0.32341	0.750392	0.433069	0.0817213
0.891163	0.803636	0.694378	0.860844	0.0222149	0.769757	0.123449	-0.798905	0.853388	0.753567	-0.476828	0.791878	0.592398	0.568339	0.840577	0.810373	0.613233	0.320568	0.35187	0.637161	0.352575	0.805455	-0.195266	-0.68883	0.400922	0.247701	-0.644729	-0.106723	-0.0659603
0.969952	0.919482	0.688009	0.714904	0.792698	0.963354	0.740606	0.717955	0.808786	0.805146	0.324536	0.60402	0.54795	0.855539	0.731104	0.82339	0.854049	0.916389	0.691501	0.816054	0.793656	0.0293778	0.883243	0.316514	0.879686	0.455948	-0.0280381	0.655252	0.414932
0.949937	0.380735	0.591248	0.473441	0.617732	0.108168	0.408071	-0.0874942	0.738305	0.37808	-0.553898	-0.400865	0.48627	0.362724	0.263362	0.409737	-0.264685	-0.0391208	0.624263	0.803664	0.615822	0.653731	0.697292	-0.248722	0.742585	0.0622214	0.642615	0.523575	0.68766
0.94929	0.794056	0.339545	0.889041	0.300784	0.666594	0.437686	-0.417822	0.692099	0.792096	0.35284	0.67465	0.538367	0.762051	0.648668	0.522806	0.336161	0.765485	0.078663	0.192095	-0.242196	0.554315	-0.331889	-0.620269	0.46566	-0.184809	-0.545345	0.120917	0.354374
0.99099	0.581602	0.966397	0.921661	0.23449	0.119494	-0.0361381	-0.399788	0.9621	0.312761	0.346339	0.319572	-0.309978	0.273726	0.697381	0.736262	-0.0192231	-0.276336	0.844566	0.897893	0.856119	0.11445	0.784212	-0.0218362	0.818579	0.587684	-0.175661	0.598261	0.633771
0.993998	0.946473	0.810317	0.91768	0.42013	0.679359	0.440649	-0.605836	0.946862	0.837344	-0.300544	0.813334	0.523011	0.891423	0.974549	0.85205	0.588153	0.81817	0.613059	0.463021	0.0325594	0.609542	-0.041267	0.15779	0.559043	0.585595	0.202286	-0.0915663	0.689963
0.99128	0.79583	0.867711	0.747681	0.0794101	0.649475	0.0336387	0.182965	0.868579	0.415727	-0.693384	0.0939732	0.382007	0.196416	0.782687	0.836562	0.676126	-0.106472	0.521537	0.380701	0.220898	0.703859	-0.0618125	0.252571	0.615584	0.800886	-0.439546	0.184759	0.622479
0.804769	0.117016	0.560473	0.053589	0.230683	0.535618	-0.315773	0.683119	-0.670337	-0.812133	0.526307	0.574589	-0.762779	-0.682294	0.491519	-0.0468643	0.127632	-0.202723	-0.529334	-0.0629002	-0.213726	0.522616	-0.811983	-0.0440425	0.71593	0.136346	0.213338	0.121403	-0.364367
0.732094	0.054843	0.554149	-0.656828	0.268809	0.269777	-0.530125	0.591218	-0.922529	0.406292	0.6822	-0.446997	-0.254866	-0.445435	0.692403	0.253768	-0.118536	-0.0534365	-0.645808	-0.282514	-0.31884	-0.0109198	-0.94083	-0.0112933	0.686652	-0.140146	0.408357	-0.485527	-0.330242
0.93031	0.734317	0.92946	0.92856	0.000361902	0.437224	0.726706	0.304082	0.53412	0.0918163	0.917468	0.78662	-0.235545	0.597963	0.172761	-0.460824	-0.574325	-0.211927	-0.108739	0.467305	0.289625	-0.549873	0.0963088	0.411747	-0.338485	-0.560124	0.282658	0.12712	-0.26679
0.867739	0.333192	0.819558	-0.116011	-0.100238	0.570126	0.507263	0.832997	-0.0829105	-0.901483	0.672209	0.680343	-0.63218	-0.51175	0.318762	-0.384742	-0.298879	-0.829979	-0.423369	-0.0922714	-0.576873	0.250368	-0.92449	0.184613	-0.531406	0.0230558	0.410231	0.631833	-0.334734
0.962227	0.982188	0.955313	0.534801	0.966871	0.820383	0.64161	0.517711	0.798723	-0.165397	0.949387	0.25578	0.636052	0.245097	0.904793	0.558832	0.56248	0.810433	0.831329	0.488595	0.864026	0.0926018	0.877928	0.885431	0.597104	0.762494	0.451717	0.373329	0.639981
0.878717	0.680685	0.715987	0.251578	-0.185256	0.855622	-0.3632	0.387023	-0.213978	-0.34892	0.578072	0.643332	-0.28741	-0.451085	0.560796	-0.558471	-0.486231	-0.648791	0.564851	0.215474	0.0852557	-0.492656	0.27605	0.645201	-0.150696	-0.269191	-0.234526	0.412278	0.744067
0.953333	0.946354	0.900722	0.951016	0.483737	0.878291	0.271522	0.549784	0.611885	0.901049	0.95968	0.713369	0.315495	0.635305	0.904501	0.48523	0.38168	0.346395	-0.0884687	0.820882	0.653735	-0.46494	0.889592	0.839512	-0.829772	0.473342	-0.0460942	0.494689	0.761447
0.767129	0.625916	0.645326	-0.488815	-0.371464	0.757141	-0.599114	0.000490394	-0.364063	-0.727622	0.725141	-0.220107	-0.595762	-0.697689	0.69112	-0.332966	-0.346194	-0.633272	0.586299	-0.375377	0.0936449	0.16124	-0.00706471	0.713407	-0.107586	0.185331	0.167344	-0.143117	0.489031
0.860343	0.912645	0.833461	0.642044	0.291439	0.782448	-0.237191	0.39888	0.330355	-0.350734	0.971592	0.0523334	-0.403349	-0.18983	0.856557	0.36806	0.0956845	0.111523	0.0166648	0.306921	0.786577	-0.430822	0.918481	0.832184	-0.588907	0.476983	-0.0872992	-0.285579	0.855824
0.965957	0.853216	0.939734	0.0817304	0.649972	0.950126	0.692852	-0.0581614	0.491695	-0.187739	0.696759	0.865224	0.637852	-0.0368769	0.683913	-0.236977	0.122944	0.0758606	-0.208415	0.178784	-0.305658	-0.2047	0.124049	0.653848	-0.0844831	0.248151	0.214285	0.430254	0.673397
-0.383868	0.49762	0.869716	0.198868	-0.296901	0.964163	0.780573	0.890352	0.841976	0.664664	0.938629	-0.491079	0.918895	0.812852	-0.571449	-0.647711	0.0596246	-0.600932	-0.168852	-0.286529	-0.0913968	0.212238	0.899805	-0.174783	0.645852	0.0618683	-0.450207	-0.362866	0.230982
0.778661	-0.234266	0.631511	0.0537356	0.60531	0.811415	0.389517	0.638308	-0.261602	0.315963	0.96191	-0.273603	0.0323529	0.839597	-0.447327	0.315278	0.8373	-0.642014	0.182555	-0.852158	0.573941	-0.826852	0.515712	-0.333021	-0.15708	-0.106457	0.471022	-0.120035	-0.188855
-0.907116	-0.679623	0.756684	0.442791	0.763826	0.873677	0.155603	0.876166	0.472547	0.289333	0.816599	0.0552014	0.446429	-0.448278	-0.256097	-0.0270049	-0.47912	-0.771846	0.279905	-0.17075	-0.0944772	0.404322	0.745166	0.896526	0.360941	0.145796	-0.701191	-0.220234	0.0936547
-0.515076	-0.967852	-0.0847863	0.0894252	-0.936287	0.800678	-0.669047	0.45818	-0.0284135	-0.376984	0.709413	-0.149897	-0.641026	0.594579	0.868786	0.189319	0.550334	0.812602	-0.417989	-0.884884	0.0511049	0.925245	-0.46741	0.347682	-0.175007	0.0324087	-0.116652	-0.242081	-0.36243
-0.0234457	0.691909	0.368185	-0.502364	-0.626856	0.916326	0.643027	0.857102	-0.458034	0.860988	0.962891	0.215622	0.260081	0.894261	0.738313	-0.0071102	0.0464653	0.360333	0.725757	0.553211	-0.491044	-0.157778	0.4756	0.0974258	-0.4901	0.892332	-0.18636	0.578174	-0.373979
0.561537	0.268243	0.521539	0.215944	-0.281822	0.9599	-0.339238	0.96588	0.606841	0.803513	0.933168	0.429254	0.642309	-0.360518	0.630023	0.586686	0.529766	0.791814	0.716134	0.214204	0.4978	0.584258	0.758382	-0.140026	0.250791	0.152955	0.577974	0.472675	-0.440482
-0.53203	-0.489878	-0.442269	-0.846935	0.125028	0.896058	-0.877435	0.456672	0.115004	0.192962	0.828758	-0.351329	-0.502569	0.575327	-0.349625	0.219285	0.232265	-0.540452	0.476902	0.269943	-0.440936	0.28866	-0.626873	-0.701937	-0.441099	-0.0708644	0.161635	0.275915	-0.176671
-0.572277	0.817358	0.869206	-0.156042	0.803317	0.97513	-0.777913	0.808529	0.121052	0.966375	0.910004	0.753096	0.861184	-0.204915	0.906892	0.515841	-0.255748	0.377323	0.746204	0.164753	-0.236255	-0.15756	0.845809	-0.0346103	0.191047	0.0301371	-0.15763	0.767779	0.551612
-0.700957	0.229973	0.537071	0.539917	-0.478385	0.972557	-0.825418	0.699182	0.115255	0.648409	0.786579	-0.687684	0.50622	0.623711	-0.494706	0.770241	0.310766	-0.58758	0.279727	0.830749	0.402192	-0.738196	0.187691	0.12449	0.868421	-0.00864608	-0.594443	0.777062	0.0131504
0.337256	0.681446	0.511761	-0.403926	-0.710308	0.947436	0.502158	0.376154	0.418652	0.674419	0.838072	-0.951799	0.0428098	-0.65129	-0.348383	0.702502	-0.161109	-0.648106	-0.00309887	-0.120751	0.159733	0.596296	-0.0756154	0.398332	-0.104145	0.255853	-0.0812541	0.864836	-0.287864
-0.633308	0.931241	0.86829	0.927106	-0.601574	0.910218	0.719772	0.854071	0.922348	0.936474	0.828649	0.755885	0.0886129	0.245005	0.712758	0.742826	0.779118	0.56377	0.95432	0.362723	-0.606174	0.3114	0.780188	-0.306681	0.702346	0.537088	0.0818097	-0.255906	0.112433
0.10766	0.892824	0.788643	0.989791	-0.701567	0.827147	0.716974	0.502277	0.881607	0.977049	0.930699	0.959103	0.798061	-0.139987	0.146234	0.48767	0.780115	0.654783	0.914355	0.202907	-0.652918	0.324816	-0.12923	-0.747159	0.757522	0.398209	0.629192	0.738374	-0.273146
0.641462	0.60276	0.0533745	0.864677	-0.435438	0.798911	0.440697	-0.425376	0.615149	0.721732	0.833831	0.967915	0.43438	-0.0795914	-0.645729	-0.182991	0.937768	0.641726	0.764407	-0.153796	0.195902	-0.623139	0.36275	-0.43586	0.457208	0.135146	-0.21142	0.523736	-0.155279
-0.247734	0.801733	0.827352	0.956611	-0.571424	0.491367	0.311206	0.243579	0.78915	0.872127	0.934004	0.96471	0.734658	0.207954	0.363535	0.170428	0.847422	-0.681161	-0.787616	-0.515296	-0.635743	0.356405	0.446254	-0.685187	0.0564541	0.303496	0.412768	-0.123697	0.125862
0.647922	0.988764	0.894353	0.946309	0.960632	0.92148	0.609227	0.214727	0.961058	0.946252	0.901211	0.886986	0.296974	0.835009	0.666175	0.811435	0.91587	0.635057	0.949345	-0.390837	0.923898	0.82575	-0.0545823	0.0947807	0.806935	0.859578	0.333805	-0.0607033	0.431255
-0.66703	0.807773	0.225762	0.674363	0.702467	0.933072	0.422736	-0.703312	0.695522	0.566775	0.705921	0.657087	-0.631467	0.815176	-0.295165	0.335884	0.815405	0.240855	0.805154	-0.50465	-0.525775	0.0401185	0.231625	0.55139	0.799301	0.548378	-0.453194	-0.191093	0.295854
0.841138	0.954475	0.899452	0.861287	0.930902	0.593813	-0.0280516	-0.0872065	0.856003	0.774089	0.792887	0.755419	-0.333789	0.908133	0.716001	0.333159	0.906321	-0.479452	-0.802711	-0.659957	0.739656	0.784582	0.274003	0.409545	0.589926	0.743338	0.295144	0.568943	0.227275
-0.267893	0.824017	0.566816	0.864702	0.630509	0.930156	0.577698	0.385435	0.855656	0.768629	0.854765	0.908315	0.0815308	0.977112	0.28301	0.655457	0.811155	0.56469	0.879688	0.718917	-0.363318	0.0700797	-0.782583	0.107214	0.845423	0.361155	0.0564666	0.467258	0.489593
0.904725	0.97683	0.989217	0.937321	0.943559	0.781977	-0.110727	0.82429	0.963237	0.926457	0.952596	0.956747	0.582914	0.925166	0.798298	0.655246	0.905746	-0.65227	-0.689239	0.146373	0.761635	0.955935	0.590443	0.791448	0.460825	0.625739	0.853356	0.149195	-0.423063
-0.557907	0.901239	0.521469	0.824604	0.626605	0.667642	0.0991938	0.716472	0.950612	0.904477	0.92486	0.922028	0.578119	0.939568	0.28306	0.465516	0.910165	-0.742158	-0.462527	0.626895	-0.388294	-0.0361195	-0.404001	0.499246	0.68187	0.757282	0.25476	0.316202	-0.218835
0.991211	0.98099	0.450746	0.991026	0.907551	0.97684	0.434923	0.256817	0.924126	0.904277	0.0805964	0.890644	0.960122	0.916184	0.70435	0.438353	0.966153	0.94483	0.907365	0.85063	0.882475	0.154144	0.954563	0.709497	0.292146	0.816704	0.833095	0.734434	0.541439
0.98869	0.938959	0.481943	0.973879	0.806936	0.951819	-0.662301	0.392806	0.822642	0.839805	0.373955	0.901314	0.926473	0.834282	0.753622	0.631914	0.949692	0.923593	0.883201	0.865686	0.750574	-0.382352	0.836288	0.70809	0.465921	0.876799	0.79515	0.576471	0.538665
0.997167	0.980715	0.517741	0.988251	0.926277	0.969894	0.616136	0.480578	0.958425	0.949449	0.299055	0.981855	0.939377	0.945679	0.784799	0.766683	0.972716	0.956798	0.965759	0.809597	0.903147	0.549742	0.935267	0.275999	0.929658	0.94512	0.857655	0.732962	0.81508
0.87082	0.893139	0.967937	0.898273	0.812039	0.98796	-0.309211	-0.335862	0.93299	0.943601	-0.433629	0.26955	0.738795	0.453614	0.497918	0.449496	0.395268	0.485719	0.631476	0.7163	0.554716	-0.124614	0.4724	0.422533	0.141155	0.77909	0.552847	0.369932	0.387658
0.972464	0.979174	0.97649	0.98093	0.970223	0.992297	0.22693	0.582595	0.947267	0.968809	0.804959	0.96077	0.977352	0.937496	0.817726	0.763977	0.943835	0.945088	0.748586	0.957575	0.884891	0.600312	0.834989	0.894275	0.743066	0.924484	0.905225	0.586059	0.864545
0.989504	0.996357	0.979349	0.989997	0.987483	0.99411	0.57254	0.588736	0.962517	0.859142	0.711816	0.908385	0.981395	0.957215	0.741117	0.532496	0.94727	0.919574	0.926985	0.955336	0.932345	0.615782	0.96534	0.497918	0.261292	0.90053	0.913608	0.639552	0.77485
0.896969	0.948526	0.409053	0.926595	0.666073	0.969756	-0.504156	-0.0925354	0.76837	0.814491	-0.246758	0.606686	0.65946	0.279781	-0.0663549	0.61032	0.4753	0.491115	0.865961	0.547762	0.296191	0.558208	0.50389	0.193875	0.279199	0.694529	0.632934	0.124371	0.556111
0.993372	0.986392	0.975025	0.98786	0.955545	0.994362	-0.162914	0.959343	0.933128	0.806547	0.684405	0.946964	0.987467	0.94986	0.861904	0.398679	0.970915	0.876634	0.92432	0.946969	0.82018	-0.0457799	0.849582	0.487084	0.570579	0.959707	0.885666	0.766327	0.825073
0.819182	0.982512	0.435612	0.950935	0.537275	0.946875	-0.0467157	0.484757	0.66288	0.704537	-0.322587	0.521475	0.576605	0.307165	0.291489	0.325469	0.433707	0.464149	0.432426	0.596926	0.0477223	0.492643	0.210995	0.316998	-0.216729	0.813379	0.490453	-0.213185	0.677492
0.867954	0.9584	0.461149	0.947767	0.672142	0.964685	-0.822581	0.373927	0.872885	0.922222	-0.207609	0.304688	0.612022	0.349513	0.476238	0.711746	0.433856	0.587285	0.711186	0.606927	0.442353	0.117364	0.511091	-0.0951095	-0.11245	0.779196	0.538037	0.0801898	0.631198
0.971083	0.967991	-0.161582	0.872084	0.977783	0.972086	0.688103	0.902074	0.963621	-0.790437	-0.737723	0.719991	0.66971	0.924427	0.124232	0.476895	0.885882	0.907058	-0.391081	-0.0783391	0.845039	0.666269	0.0678492	-0.911423	0.824419	-0.138238	0.867736	0.920267	0.387583
0.977137	0.971755	0.128927	0.942197	0.993646	0.9815	0.659344	0.948804	0.975235	0.36758	0.614836	0.768224	0.385176	0.890023	0.282275	0.783617	0.908055	0.910352	0.650032	0.311644	0.892363	0.608627	-0.0164573	0.675618	0.459671	-0.682468	0.799251	0.90744	0.0109827
0.975545	0.95267	-0.112544	0.915832	0.978723	0.938367	-0.520362	0.915288	0.822344	-0.621236	-0.188212	-0.117626	0.460888	0.875161	0.635197	0.341698	0.718568	0.672978	0.724595	-0.196071	0.159752	0.378987	-0.108882	0.939857	-0.344962	-0.603167	0.919764	0.772739	0.157713
0.975524	0.891143	-0.407765	0.94433	0.943895	0.962723	0.0124545	0.819963	-0.251918	0.178944	-0.695378	0.537944	0.0950543	0.912504	0.461447	0.506045	-0.77387	-0.708418	0.426553	0.561725	0.714407	-0.362975	-0.257601	-0.866448	0.516127	-0.57214	0.0157025	0.875706	-0.534631
0.977943	0.959759	0.819568	0.850324	0.980886	0.990935	0.384948	0.939121	0.976532	-0.0176234	-0.159859	0.828493	0.811525	0.834911	0.95757	0.232588	0.89044	0.794793	-0.361906	0.533729	0.788515	0.354115	0.764944	-0.738612	0.513313	0.38744	0.687968	0.886807	0.330235
0.975209	0.975571	0.772065	0.834674	0.982108	0.97328	-0.786812	0.961167	0.880676	0.856776	0.154173	-0.584774	0.29447	0.912118	0.726712	0.760052	0.667893	0.415815	-0.468025	0.917203	0.41142	0.298078	0.776903	-0.898166	-0.169188	0.694597	0.969056	0.775236	-0.0943053
0.953494	0.842254	0.722348	0.870637	0.957003	0.966958	-0.126093	0.929479	-0.123962	-0.436044	0.669177	0.692967	0.682049	0.808915	0.865646	0.788068	-0.844417	-0.743584	0.219667	-0.408437	0.645584	-0.318344	0.869958	0.872512	0.550447	0.511547	0.167371	0.858908	-0.134715
0.97368	0.93999	0.896651	0.965794	0.989049	0.963871	0.0914777	0.925751	0.884699	0.258504	0.230828	-0.33482	0.279808	0.846811	0.844722	0.164131	0.861215	0.795616	0.939794	0.424546	0.153089	-0.0719734	0.456852	0.612865	0.550661	0.75625	0.719373	0.734644	-0.30839
0.958176	0.800089	0.744787	0.964837	0.968524	0.96631	-0.56697	0.888532	-0.131935	-0.491292	-0.237331	0.875305	0.90111	0.764094	0.898806	0.354361	-0.887947	-0.585384	0.291788	0.21941	0.795052	0.0273507	0.79517	-0.596309	0.594658	0.740137	-0.122236	0.887882	0.337955
0.966417	0.816822	0.786223	0.969149	0.978471	0.923805	-0.352996	0.928641	0.281996	-0.749472	0.611511	-0.274297	0.0803161	0.700788	0.906425	0.716711	-0.763327	-0.212666	0.335247	-0.580211	-0.112687	-0.652612	0.630594	-0.91379	0.263223	0.903505	0.0634878	0.557313	-0.622795
0.767839	0.353507	-0.198565	0.042725	0.324303	0.87402	0.134216	-0.549099	0.197121	0.95127	-0.597207	0.0485247	0.605762	0.886281	0.331259	0.480029	0.564419	-0.570078	0.823181	-0.488562	0.652616	-0.444018	-0.144946	-0.265662	0.504986	0.158241	0.485064	-0.193928	0.499341
0.800544	-0.0472027	-0.0973688	0.69983	0.405507	0.97733	0.234818	-0.147339	0.225648	0.880323	0.138867	-0.205417	0.917221	0.508063	0.561212	-0.0414852	0.445639	-0.100706	0.769451	-0.523518	0.533433	-0.273019	0.554818	0.155859	0.636925	-0.0754609	0.311858	0.0524556	0.543574
0.486911	-0.46497	-0.604944	-0.258586	0.232745	0.911432	-0.0816356	-0.514778	0.199565	0.934606	-0.00725332	-0.110084	0.880523	0.693388	0.18884	0.443322	0.300821	-0.449892	0.487104	-0.786875	0.204905	-0.105585	0.552676	-0.0142128	0.284058	0.168512	0.411066	0.240681	0.746676
0.627872	-0.739382	-0.354177	-0.228963	0.14524	0.973046	-0.123332	-0.399555	-0.356166	0.464264	0.267783	0.344815	0.937988	0.851993	0.556331	0.694019	0.10205	-0.210705	0.558924	-0.659036	0.264166	-0.37496	-0.349793	0.0696863	-0.0540194	0.669314	0.429865	-0.0733201	0.632302
0.984224	0.289791	0.97215	0.68727	0.991152	0.930964	0.878735	0.820711	0.959825	0.915865	0.434277	0.688303	0.746066	0.427421	0.874468	0.734044	0.903298	0.346843	0.960374	0.951926	0.92129	0.661381	0.453357	0.708753	0.493712	0.619221	0.81056	-0.182151	0.741452
0.917381	-0.890071	0.812197	0.819232	0.988789	0.692693	0.835516	0.820995	0.962393	0.949075	0.619898	0.749733	0.641751	0.820024	0.912588	0.919777	0.898544	0.280525	0.769306	0.772626	0.811685	-0.272976	0.578499	0.696851	0.0315768	-0.190366	0.925323	0.426866	0.580045
0.970144	-0.304095	0.976976	0.906265	0.971916	0.911433	0.761567	0.925165	0.814487	0.613552	0.439597	0.684161	0.740725	0.932922	0.866065	0.920975	0.789627	0.696982	0.862869	0.583935	0.807408	0.346016	0.802979	0.53563	0.230057	0.327412	0.854133	0.32537	0.884267
0.90643	-0.123965	0.764905	0.319926	0.979526	0.87389	0.800419	0.521028	0.979097	0.950223	0.678535	0.785222	0.803789	0.549636	0.708186	0.744016	0.955259	0.530956	0.808252	0.814759	0.905255	0.208518	0.872031	0.357023	0.130377	-0.299502	0.819175	0.0430581	0.422033
0.964848	0.558323	0.952564	0.481811	0.958157	0.982907	0.706383	0.863365	0.812803	0.613603	0.734996	0.523104	0.925819	0.665007	0.931244	0.514397	0.857618	0.365214	0.850899	0.626269	0.838704	0.753016	0.426486	0.77083	0.394478	-0.0359052	0.700871	-0.448828	0.652293
0.975689	0.372199	0.898926	0.865673	0.991804	0.903148	0.924038	0.606765	0.820919	0.683026	0.696151	0.81886	0.870358	0.883553	0.727896	0.858347	0.942681	0.328392	0.689971	0.699451	0.894648	0.685306	0.457019	0.0153984	0.337842	0.554107	0.917159	0.580835	0.769246
0.989144	0.374838	0.991197	0.945426	0.955211	0.890262	0.0186259	0.303225	0.742102	0.710599	0.960663	-0.075499	0.721084	0.7104	0.668531	0.877411	0.636181	0.762461	0.572096	0.362174	-0.10257	0.454642	0.539278	0.916211	0.173144	0.548963	-0.544762	0.855034	0.232805
0.919682	0.43817	0.984225	0.982638	0.989165	0.952568	0.78631	0.884921	0.781205	0.694063	0.945134	0.828661	0.79911	0.448065	0.464338	0.910538	0.964972	0.942144	-0.486311	0.564692	0.828509	-0.150748	0.884492	0.923019	0.629372	0.812771	0.538322	0.699925	0.745906
0.987056	0.587957	0.991503	0.874019	0.98919	0.964839	0.788112	0.861316	0.779344	0.874334	0.97209	0.83208	0.159384	0.791063	0.791082	0.967009	0.780469	0.937886	0.778435	0.920842	-0.232638	0.597834	0.796816	0.929592	0.859643	0.95093	-0.174121	0.759903	0.860369
0.963415	0.29469	0.982302	0.899855	0.95269	0.715757	0.968952	0.769996	0.900504	0.384027	0.88887	0.635654	0.73709	0.546867	0.748483	0.983008	-0.165859	0.742932	-0.451077	0.864378	-0.707549	0.268634	-0.0596297	0.936526	0.803102	0.708426	-0.446981	0.630598	0.79803
0.940923	-0.118531	0.985854	0.959166	0.978773	0.828094	0.583769	0.421092	0.796675	0.616209	0.911347	0.166373	0.885764	0.881164	0.729375	0.724561	0.572127	0.776648	-0.800531	0.357256	0.303405	0.376608	0.680683	0.955566	0.723365	0.308947	0.0341502	0.768092	0.0854717
0.993874	0.811187	0.989141	0.928211	0.971017	0.923025	0.0949585	0.21745	0.867067	0.549484	0.912513	0.373029	0.150796	0.926621	0.934882	0.941769	0.874465	0.841325	0.516151	0.422552	0.652262	0.213021	0.60916	0.862177	0.316569	0.542384	-0.00192054	0.636387	0.421007
0.986617	0.245206	0.985214	0.965981	0.971286	0.407526	0.0305009	0.241472	0.793577	0.64511	0.792524	0.392245	0.79661	0.922298	0.898638	0.904998	0.558512	0.923248	-0.706802	0.443749	0.544122	-0.102529	0.242711	0.911695	0.300401	0.546941	0.102159	0.583022	0.316811
0.937743	-0.22174	0.969971	0.844853	0.992572	0.91169	0.696887	0.624018	0.740632	0.614611	0.919727	0.807472	0.0315116	0.818867	0.757719	0.868637	0.713273	0.915703	-0.48874	0.28852	-0.0193589	-0.363748	0.633554	0.847192	0.682874	0.829033	-0.427923	0.368225	0.629539
0.956501	0.0230826	0.961914	0.943447	0.973676	0.775862	0.773478	0.500901	0.902993	0.00705649	0.841985	0.463071	0.855769	0.968602	0.8332	0.906902	-0.246714	0.771436	0.585099	0.222845	-0.391223	-0.320186	-0.0117108	0.894183	0.649995	0.707	-0.419106	0.298813	0.525657
0.986952	0.473534	0.996212	0.844367	0.969028	0.6829	0.82986	0.964274	0.843417	0.185984	0.959145	0.855423	0.157951	0.883303	0.957704	0.982737	0.43158	0.807827	-0.145014	0.959567	0.337794	0.52766	-0.0751099	0.954133	0.914592	0.805261	0.707662	0.765754	0.899894
0.935022	0.994373	0.837526	0.951767	0.998085	0.96617	0.140826	0.961164	0.938617	0.984053	0.159184	0.731223	-0.154308	0.915314	-0.0522993	0.529501	0.318352	0.101509	0.905617	0.943318	0.894316	-0.651206	0.844152	0.858047	0.142245	0.809371	0.119746	0.598617	0.791948
0.839184	0.985044	-0.0793474	0.913911	0.976173	0.849105	-0.524116	0.875416	0.975578	0.973491	0.472608	0.668748	0.887401	0.868862	0.695554	0.140823	0.0439999	0.744521	0.311349	0.483501	0.395663	0.315835	0.580701	0.716558	0.256407	0.650101	-0.205306	0.787516	-0.132641
0.858468	0.986489	0.830083	0.923425	0.970686	0.935883	0.431258	0.922092	0.947506	0.980081	-0.270614	0.78643	-0.658915	0.852224	0.0424569	0.654973	-0.376599	-0.279638	0.492114	0.397397	0.884128	-0.489064	0.921368	-0.279422	0.0786198	-0.00996791	-0.144109	0.568561	0.949106
0.901576	0.98369	0.311007	0.90277	0.997699	0.970358	0.414781	0.824372	0.897164	0.95482	-0.101397	-0.274753	-0.290714	0.223089	-0.249899	-0.110188	-0.14471	-0.505088	-0.0304803	0.738863	0.640201	-0.742497	0.86473	-0.406694	-0.588801	0.198849	0.397727	-0.0664644	0.567666
0.967136	0.984246	0.327836	0.962992	0.979216	0.8789	0.718267	0.949414	0.9268	0.976307	0.472637	0.652773	0.0689326	0.8679	0.559088	0.681007	0.657433	0.414506	0.411055	0.514754	0.47988	-0.304693	0.617155	0.699616	0.532106	0.522636	0.899236	0.367981	0.0217374
0.965031	0.989396	0.969652	0.919014	0.970378	0.958152	0.88502	0.97813	0.822494	0.958725	0.706231	0.245444	0.433821	0.852175	0.573394	0.545853	-0.630914	0.00133031	0.546698	0.427924	0.824366	0.649846	0.82248	-0.293411	0.280273	-0.0513386	0.850383	0.109288	0.764345
0.989275	0.992178	0.664871	0.974869	0.996784	0.980845	0.935614	0.917678	0.96762	0.964387	0.484305	0.105291	0.938542	0.163043	0.788216	0.461717	0.406821	0.392101	0.00137251	0.790789	0.681653	0.885181	0.944116	-0.316979	0.283571	0.211251	0.788578	0.486049	0.570871
0.985034	0.984579	0.300449	0.971814	0.995179	0.926286	0.444427	0.975997	0.957455	0.949767	-0.0818966	0.366302	-0.711712	0.934892	0.352447	-0.173089	-0.394216	-0.0495413	0.906226	0.957641	0.27966	-0.711836	0.510092	0.343734	0.461459	0.260785	0.862939	0.618758	-0.165536
0.97546	0.968504	0.328018	0.947379	0.972154	0.878813	0.470041	0.973796	0.904986	0.968923	-0.222945	-0.456109	-0.105968	-0.15251	0.361694	0.918954	0.506291	-0.180358	-0.74207	-0.0857887	0.208122	-0.445463	0.701661	-0.662046	0.199824	0.0768042	0.627562	-0.305018	0.282976
0.968048	0.9844	0.688917	0.884356	0.966808	0.953973	0.92299	0.941035	0.767039	0.917877	0.766594	-0.495174	0.572165	-0.212894	0.658297	-0.419731	-0.430857	0.499832	-0.764752	-0.176015	0.737664	0.811492	0.823539	-0.521338	-0.102328	-0.477564	0.554543	-0.642164	0.526023
0.996395	0.864599	0.856881	0.886552	0.898089	0.568969	0.688903	0.688086	0.913865	0.158593	-0.620623	0.655136	0.403324	0.751439	0.0841164	-0.529399	0.721402	0.645411	0.764016	-0.109017	0.691657	0.507977	0.236855	0.583841	0.776317	0.425421	0.643282	0.0990698	0.77231
0.998065	0.965093	0.829334	0.875743	0.795233	0.810326	0.889726	0.917103	0.747418	0.184667	-0.0260839	0.954694	0.687074	-0.149742	0.56943	-0.174506	0.876526	0.62376	0.793704	-0.255436	0.119863	0.749518	0.614698	0.643964	0.888751	0.814664	0.92155	0.284107	0.796041
0.988113	0.955908	0.776039	0.90412	0.780896	0.428199	0.756642	0.895546	0.760842	-0.102239	0.21242	0.74538	0.637524	0.621729	-0.197827	-0.118332	0.881251	0.792092	0.833573	-0.24107	0.242426	0.81106	0.00239988	0.499684	0.254333	0.107089	0.735934	-0.0297937	0.0962804
0.996715	0.960116	0.892626	0.95975	0.880736	0.71923	0.875208	0.929639	0.745229	0.661491	-0.00527264	0.966824	0.598018	0.705051	0.605866	0.240621	0.93921	0.791341	0.961514	-0.279587	0.150447	0.635981	0.623299	0.622184	0.779136	0.65738	0.879297	0.324442	0.840452
0.997668	0.875338	0.687161	0.924481	0.962553	0.788032	0.478024	0.539562	0.896526	0.0696222	0.390603	0.749881	0.721016	-0.305551	0.530134	0.332809	0.684154	0.514029	0.720234	0.850182	0.345996	0.653726	0.588771	0.870141	0.818302	0.554357	0.663624	0.123768	0.915091
0.995252	0.883779	0.597101	0.920413	0.960683	0.748304	0.407806	0.526766	0.89067	0.569079	0.365083	0.900647	0.37471	0.633418	0.843945	0.471962	0.622324	0.483065	0.751636	0.82938	0.356572	0.497405	0.430934	0.882049	0.343382	0.628001	0.796842	0.345893	0.483857
0.993718	0.832331	0.83012	0.936141	0.989931	0.876918	0.531961	0.586825	0.890407	0.262769	0.430134	0.678051	0.816611	0.777957	0.396592	0.110002	0.70584	0.761083	0.732956	0.84333	0.369245	0.394212	0.663484	0.785841	0.709781	0.709045	0.755806	0.260803	0.866122
0.992509	0.925913	0.923187	0.916058	0.996843	0.770327	0.764226	0.89262	0.949812	0.0797122	0.839773	0.850397	0.518917	0.138242	0.378216	0.769796	0.855296	0.447595	0.792204	0.91853	0.592138	0.769299	0.588055	0.634764	0.560318	0.0265285	0.647587	-0.0177159	0.489991
0.996744	0.983128	0.929258	0.882768	0.983864	0.949238	0.840884	0.951358	0.993751	0.560507	0.966936	0.979384	0.73916	-0.0372169	0.466927	0.817466	0.924293	0.77292	0.72558	0.953656	0.254193	0.855026	0.935569	0.788663	0.922404	0.596239	0.895796	0.0136775	0.896275
0.986027	0.894738	0.860138	0.890373	0.981269	0.874672	0.53004	0.922764	0.951417	0.241699	0.890699	0.801052	0.567724	0.79486	0.309368	0.729215	0.906107	0.628134	0.785564	0.963749	0.562726	0.790649	0.427391	0.644139	0.749856	0.658961	0.647405	0.267181	0.479672
0.961151	0.972614	0.989399	0.178045	0.778794	0.940686	0.729912	0.781431	0.874037	0.0670666	-0.60683	0.875708	-0.0511144	0.306825	0.881605	0.750862	-0.21331	0.836899	0.258684	0.506361	0.805179	-0.0960228	0.223333	-0.0687529	-0.160003	0.189042	0.651367	0.507894	-0.0862711
0.985262	0.962326	0.969559	0.247651	0.94683	0.947445	0.926648	0.546106	0.638864	-0.607713	-0.397541	0.954828	-0.203802	0.837069	0.916473	0.820966	-0.241694	0.708388	0.469411	-0.12024	-0.739798	-0.19089	0.757061	0.190235	0.655506	0.216156	0.528201	0.7585	0.0617786
0.987865	0.900186	0.992146	0.280987	0.854378	0.902531	0.672257	0.724019	0.858217	-0.383248	0.275469	0.873892	-0.565651	0.894999	0.961855	0.493466	0.518828	0.684459	0.549904	-0.239506	0.726106	0.0712457	0.730004	0.443906	0.706216	0.137143	0.195111	0.703741	0.21679
0.986502	0.953568	0.974965	0.361531	0.933116	0.961751	0.903803	0.558472	0.692299	-0.371198	0.543826	0.898355	-0.878398	0.794049	0.913692	0.551348	0.483509	0.625752	-0.00977104	-0.472571	-0.8401	0.11352	-0.399214	0.418783	0.73595	-0.341372	0.621549	0.86513	0.606519
0.93822	0.969892	0.945379	0.749145	0.921005	0.882281	0.723965	0.880516	0.578667	0.199239	0.870317	0.920835	0.69529	-0.0870474	0.677003	0.560074	0.610342	0.406497	-0.421141	0.348435	-0.54433	-0.267929	0.723989	-0.823139	-0.247719	-0.7295	0.839414	0.088664	-0.202867
0.976106	0.938608	0.985667	0.872677	0.982897	0.939767	0.971216	0.893892	0.881257	-0.159069	0.0196016	0.626214	0.760102	0.312426	0.825725	0.135946	-0.230514	0.507793	0.412234	0.149895	0.926634	-0.447409	0.648575	-0.596413	0.16115	-0.365189	0.655589	0.0892846	-0.397242
0.958392	0.966219	0.961108	0.414466	0.940029	0.948815	0.810228	0.779703	0.710007	-0.229936	-0.105219	0.862662	0.369479	-0.109233	0.710705	0.266488	0.416807	0.463312	0.220106	-0.479504	-0.862164	-0.686163	0.517091	-0.776709	-0.186723	-0.800936	0.760343	0.369869	0.306907
0.975386	0.968098	0.958091	0.873993	0.968451	0.783945	0.65519	0.896396	0.282863	0.790967	0.429539	0.811623	0.80548	0.869466	0.905575	0.498166	-0.245029	0.804982	0.0726401	0.902979	-0.447807	-0.0764585	0.909739	0.818566	0.813326	0.544083	0.84045	0.754462	0.592286
0.986057	0.967773	0.942394	0.72658	0.995216	0.93256	0.94358	0.915542	-0.0334907	0.758573	0.273241	0.873866	0.438317	0.932411	0.936699	0.671088	0.384764	0.777168	-0.453021	0.501426	0.740415	0.437367	0.0403899	0.949145	0.900905	0.64163	0.898385	0.768999	0.0990334
0.98495	0.925135	0.976865	0.660586	0.979007	0.895621	0.73958	0.840625	0.925045	0.899007	0.795793	0.802246	0.722152	0.837109	0.890902	0.325493	0.0992828	0.805124	0.446227	0.61185	-0.776137	0.630631	-0.15905	0.877432	0.799674	0.569422	0.737494	0.78835	0.151951
0.976742	0.918836	0.891361	0.846995	0.68976	-0.545497	-0.714757	0.853512	0.919636	0.899497	0.416845	0.925244	-0.553664	-0.405774	-0.188778	0.870859	-0.658913	-0.0741527	-0.476585	-0.0492819	0.739055	0.293281	0.369621	-0.13983	-0.0145168	0.427474	-0.0257544	0.893857	0.352407
0.995808	0.995725	0.821817	0.79784	0.713438	-0.760568	-0.212214	0.389998	0.988959	0.884612	0.539363	0.797438	-0.0268689	0.501637	0.319968	0.934106	0.402302	0.187683	-0.461971	0.0485338	0.733124	0.100033	0.747094	-0.440702	0.34449	0.847087	0.918704	0.907745	0.804165
0.972032	0.983069	0.157948	0.803132	0.561262	-0.0238817	0.695359	0.527754	0.740707	0.6514	0.206797	0.626908	0.833503	0.578023	0.517918	0.830459	-0.0225678	-0.260746	0.932609	-0.150194	0.695202	-0.628945	0.888539	-0.370859	0.214557	0.846765	0.844004	0.496565	0.282268
0.981206	0.983547	-0.23033	0.904406	0.690965	0.0561931	-0.332334	0.587386	0.67224	-0.51722	0.339726	0.512677	0.603696	0.60263	0.788814	0.934108	-0.438965	0.260211	0.0450739	0.278507	0.712853	-0.380104	0.950423	-0.481661	0.396656	0.832827	0.782272	0.457246	0.429409
0.988991	0.930261	0.886168	0.863904	0.782728	0.738877	0.676687	0.535602	0.879939	0.746151	0.632707	0.817806	0.210403	0.419931	0.373728	0.977994	0.0843186	0.802796	-0.0915416	0.873325	0.899022	0.842022	0.652035	0.433718	0.677634	0.721229	0.164309	0.896977	0.681194
0.903824	0.916672	0.0699215	0.503148	0.509273	0.657436	-0.751051	0.651955	0.476716	0.434553	0.398029	0.706215	-0.792834	-0.456437	-0.200996	0.508991	-0.437789	0.828033	-0.638222	0.493494	0.678692	0.281255	0.499584	0.0071856	0.548313	0.462396	-0.313391	0.584274	-0.331869
0.919743	0.908504	-0.16983	0.703478	0.605267	0.404878	0.444191	0.654993	0.416684	-0.663734	0.575423	0.609988	-0.755071	-0.598157	0.0866253	0.790473	-0.0272646	0.71287	-0.496946	0.12066	0.819846	0.477929	0.310563	0.0425112	0.329168	0.241429	-0.322276	0.608202	-0.306954
0.953389	0.989364	0.442643	0.535138	0.925514	0.376454	-0.479275	0.904879	0.796737	0.729201	0.838498	0.664604	-0.0286335	0.0777726	0.523649	0.616687	-0.184238	0.81961	-0.334118	0.67377	0.69005	0.418839	0.801688	-0.372876	0.398341	0.76757	0.739995	0.73219	0.173661
0.965507	0.988254	0.196729	0.751901	0.961609	0.0492678	0.655034	0.838557	0.732612	-0.340275	0.156375	0.579346	-0.0424403	0.0246799	0.103305	0.851652	-0.353656	0.694659	0.0332798	0.38426	0.816585	0.624338	0.659678	0.570148	0.303271	0.72625	0.679594	0.677026	0.257214
0.99722	0.996898	0.835053	0.932669	0.981591	0.65907	-0.347059	0.938262	0.98451	0.221843	-0.13806	0.966926	0.85684	0.914331	0.217471	0.85058	0.597063	0.616113	0.166712	0.763432	0.872732	0.826188	0.86763	-0.134411	0.88313	0.781953	0.935357	0.903706	0.817849
0.891151	0.979458	0.978894	0.632444	0.947682	0.884967	0.536862	-0.126554	0.69694	0.893362	0.820689	0.893505	0.913292	0.897564	-0.389111	-0.304098	0.915547	0.485435	0.589634	0.746885	0.673834	-0.521764	0.271458	0.516741	0.256449	0.238469	0.71525	0.562998	0.0843474
0.899365	0.924492	0.947668	0.69837	0.989694	0.742935	0.676187	0.253186	0.245541	0.892131	0.802988	0.699733	0.933168	0.629693	-0.104105	0.415809	0.456488	0.685425	0.72124	0.40898	0.829737	-0.371397	0.426435	0.528247	-0.235691	0.464931	0.214881	0.170974	0.659624
0.93633	0.971707	0.966861	0.48813	0.990412	0.711208	0.139888	0.107474	-0.0419642	0.869692	0.530045	0.678414	0.932133	0.40996	0.321727	0.526343	0.746022	-0.420052	0.483044	0.0968495	0.852419	0.075877	0.500945	0.738878	-0.331163	-0.177659	0.633287	0.787721	0.444637
0.985986	0.947387	0.982924	0.541686	0.993412	0.872025	0.607204	0.35291	0.639063	0.927768	0.79938	0.863777	0.943886	0.934241	-0.428189	0.206444	0.94867	0.730534	0.476593	0.88781	0.531854	-0.544561	-0.0876587	0.522385	-0.068951	0.644809	0.85782	0.768484	-0.44127
0.985853	0.887527	0.97273	0.390317	0.966167	0.680996	0.310337	-0.276162	-0.0395725	0.771315	0.686421	0.564661	0.939846	0.667211	0.71387	-0.508841	0.532962	0.337659	0.869081	0.46387	0.683473	0.458737	-0.160942	0.692013	-0.584668	0.270017	0.49265	0.338019	0.282611
0.980982	0.980054	0.972831	0.202529	0.917811	0.678444	0.0704035	-0.203432	-0.221869	0.811772	0.480076	0.685083	0.779585	0.588845	-0.129307	-0.119579	0.817396	0.020097	0.886085	0.121304	0.443825	-0.041605	0.620073	0.656641	-0.380752	0.544902	0.705354	0.634021	0.346266
0.916573	0.962171	0.964341	0.609701	0.948409	0.860068	0.498139	0.09911	0.776223	0.909231	0.84145	0.836653	0.953031	0.938975	0.522319	-0.713449	0.876791	0.478172	0.26172	0.913046	0.922148	0.514747	0.161486	0.587434	0.33106	0.606986	0.895198	0.784824	0.0213942
0.977062	0.853872	0.984146	0.373712	0.979648	0.320534	-0.200992	0.84832	-0.226832	0.698835	0.827053	0.563177	0.892618	0.663835	-0.0926483	0.545972	0.879791	-0.49698	0.739372	0.256686	0.774106	0.255116	-0.139281	0.694999	0.603381	-0.126562	0.675254	0.169907	0.739261
0.921423	0.778821	0.904569	0.477394	0.988812	0.718598	0.35128	0.443226	-0.0385042	0.80073	0.706292	0.631861	0.947843	0.667358	0.296061	0.654585	0.253473	0.482328	0.254591	0.48087	0.527244	0.652892	-0.220115	0.377317	-0.455799	0.341062	0.396031	0.175924	-0.403385
0.954658	0.968865	0.9356	0.340427	0.98845	0.563145	0.100047	0.43716	-0.375652	0.875726	0.570021	0.670177	0.859503	0.524637	-0.253081	0.056938	0.588109	-0.242124	0.194463	0.146395	0.24465	0.170873	0.092058	0.589176	-0.129454	0.301459	0.728003	0.821747	-0.324893
0.998582	0.978463	0.923371	0.96129	0.931178	0.810842	0.674678	0.873982	0.974009	0.600413	0.615329	0.78497	0.305837	0.885383	0.884157	0.916267	0.867719	0.874865	0.0876306	0.859297	0.692883	0.377466	0.860903	0.293534	0.849051	0.742538	0.728675	0.928522	0.688243
0.992922	0.97633	0.73051	0.885263	0.843143	0.927612	-0.279039	0.746348	0.918626	0.742478	0.658989	0.800249	0.35806	0.61124	0.564352	0.753825	0.551052	0.871446	0.738975	0.591579	0.550353	0.785596	0.894212	0.0881734	0.752322	0.88398	0.782333	0.84367	0.326238
0.995677	0.961308	0.158921	0.987502	0.980814	0.247938	0.604615	0.869661	-0.0807689	0.617431	0.699753	0.818869	0.276098	0.846271	0.168274	0.697526	0.366685	-0.268691	0.402219	-0.172455	0.236678	0.769008	0.640803	0.025241	0.577591	0.269642	0.367564	0.807074	0.697314
0.985947	0.859723	0.772388	0.914063	0.951731	0.697141	0.532987	0.786057	-0.0138817	0.483241	0.845852	-0.117839	0.501138	0.817126	-0.0699164	0.619253	0.401285	-0.017156	0.2837	0.631024	0.444985	0.37846	0.65232	0.0367651	0.752946	0.641402	0.747968	0.876528	-0.214302
0.991846	0.963699	0.603978	0.812993	0.953802	0.918131	-0.105797	0.851923	0.892324	0.834886	0.870417	0.763489	0.352454	0.579094	0.821935	0.840877	0.471129	0.909247	0.437511	0.818272	0.673676	0.660079	0.79816	0.834635	0.80001	0.712418	0.627779	0.932083	0.343595
0.997701	0.9922	0.408122	0.978196	0.885514	0.645502	0.0352413	0.802324	-0.0101332	0.927095	0.888695	0.599578	0.884581	0.805474	0.181165	0.869395	0.687492	-0.288678	0.335226	-0.354308	0.118657	0.758354	0.660514	0.839454	0.571291	0.306544	0.651069	0.619751	0.639732
0.988384	0.771352	0.81037	0.950496	0.983306	0.863495	0.882755	0.860551	0.0992961	0.806374	0.783204	0.247481	0.620661	0.825793	0.319503	0.796776	0.6086	0.197164	0.626166	0.483989	0.046641	-0.450347	0.808495	0.77986	0.607525	0.528727	0.679643	0.974034	-0.0248993
0.98196	0.92956	-0.145974	0.854899	0.752205	0.34999	-0.6887	0.662947	0.0198157	0.813296	0.840307	0.696958	0.457085	0.283391	-0.150672	0.830844	0.497255	-0.29763	0.358469	-0.361566	-0.316103	0.751146	0.595981	0.804713	0.720641	0.239606	0.215786	0.482021	0.0191185
0.995438	0.898528	0.36218	0.801035	0.954258	0.876472	0.0755095	0.921386	0.116761	0.665687	0.776265	-0.260853	0.566704	0.614519	0.692953	0.680738	0.169426	0.341399	0.488293	0.357724	0.121902	0.21662	0.483042	0.799025	0.610397	0.533588	0.419741	0.927346	0.336681
0.977347	0.702703	0.467915	0.944758	0.90372	0.426254	-0.16074	0.637937	0.712047	0.712018	0.791165	-0.382993	0.659397	0.670873	-0.131536	0.653773	0.61727	-0.176901	0.224444	-0.602564	0.274908	-0.0941739	0.418762	0.928172	0.290841	0.48859	0.642769	0.516882	-0.24136
0.88233	0.936049	0.989227	-0.0572859	0.84285	0.926525	-0.394537	0.723647	0.318676	0.837677	0.980862	0.753775	0.549162	0.713793	0.234015	0.883597	-0.233401	0.625171	-0.204388	0.609209	0.699198	0.0335845	0.0819511	0.702117	-0.19819	0.691297	-0.485467	-0.215267	0.253831
0.959248	0.985437	0.981645	0.765407	0.940072	0.984153	-0.313976	0.451067	0.661399	0.864498	0.963516	0.925108	0.381684	0.909383	0.62887	0.819928	0.696359	0.837355	-0.173226	0.896588	0.710139	0.639116	0.73653	0.418578	0.820412	0.751084	-0.115365	-0.130773	0.773422
0.872536	0.979458	0.971564	0.727662	0.969127	0.956292	-0.468596	0.436428	0.220002	0.538241	0.796025	0.763088	0.54077	0.894439	0.507205	0.835822	0.598701	-0.309039	0.0175891	0.726703	0.817911	0.45929	-0.76627	0.666978	0.554269	0.738623	0.0724793	0.0307995	0.776641
0.557431	0.827256	0.736668	-0.567835	0.4379	0.88944	-0.447032	0.350417	0.720442	0.0809936	0.437752	-0.0478907	-0.229401	-0.660487	-0.105764	0.00242885	0.76202	-0.227746	-0.444754	0.436414	0.307859	-0.0345741	-0.449322	0.332958	-0.618822	0.447189	0.0905948	-0.411224	-0.102444
0.970237	0.955896	0.973479	0.498258	0.971219	0.909314	0.872372	0.691287	0.860634	0.84869	0.939494	0.906588	0.601407	0.845884	0.351808	0.93547	-0.0599668	0.813884	0.316856	0.821156	0.64875	0.4816	0.492725	0.689331	0.179871	0.602628	-0.0613479	-0.593909	0.0164901
0.984095	0.884286	0.970436	0.487341	0.93047	0.818615	0.906609	0.778885	0.875505	0.321071	0.861231	0.958487	0.764006	0.797456	0.178184	0.963493	-0.785712	-0.627197	-0.542873	0.768127	0.894935	0.188825	-0.63902	0.737233	0.355575	0.853461	0.249209	-0.764454	-0.0349021
0.803165	0.818022	0.737292	0.607572	0.760946	0.685974	0.825673	-0.0503171	-0.10364	0.103492	0.528666	0.141354	-0.374757	-0.228599	0.0735454	0.364617	-0.601924	-0.211224	-0.0261665	0.388588	0.531901	0.280211	-0.36609	0.083329	0.171367	0.0214427	-0.225899	0.342798	0.0261107
0.965404	0.965421	0.971019	0.934354	0.985275	0.963821	0.955459	0.680878	0.749841	0.675208	0.685242	0.907375	0.832805	0.90134	0.661748	0.907768	0.522055	-0.419652	0.196543	0.889893	0.822999	0.448555	-0.800618	0.835947	0.686423	0.568748	-0.680613	0.602351	0.823293
0.705225	0.85229	0.779584	-0.13099	0.654001	0.899414	0.719086	0.0746274	0.326378	-0.0545959	0.335818	0.0578092	-0.844173	-0.533751	-0.217946	0.265129	0.680517	-0.141788	-0.135583	0.42687	0.152515	-0.0399848	-0.789303	-0.339196	-0.541365	0.539834	-0.335266	-0.202618	-0.274746
0.815896	0.834819	0.857881	-0.226031	0.59565	0.966595	0.785311	-0.34435	-0.03054	-0.520773	0.831288	0.286266	-0.775325	-0.709074	0.0367081	0.301629	0.925074	0.681097	-0.337331	0.194999	0.536328	0.149107	0.520382	0.0466436	-0.035627	-0.0437233	-0.0791207	-0.304146	-0.186171
0.94201	0.256099	0.718886	0.838191	0.941211	0.451813	0.683515	-0.336224	0.797371	0.171447	0.105312	-0.113771	0.105381	-0.116249	0.286664	-0.234506	-0.288258	0.415945	-0.359826	0.494337	0.669986	-0.756059	0.0546218	-0.497548	-0.197145	0.763629	-0.314036	-0.298807	-0.417346
0.956411	0.0222151	0.868995	0.968784	0.976293	0.210077	0.803468	-0.532394	0.794815	0.396623	-0.354414	-0.550305	0.796133	0.458516	0.525457	-0.132887	-0.526472	-0.126723	-0.33652	0.268559	-0.0899849	-0.637873	-0.0843942	-0.151394	0.548929	0.72782	0.192395	-0.23119	0.00440795
0.976169	0.778497	0.750196	0.962013	0.927649	0.553785	0.789949	0.176987	0.840349	0.320786	0.666046	0.598053	-0.489104	0.914428	0.842128	-0.764439	0.752474	0.612618	-0.319483	0.545271	-0.184079	0.381998	-0.308186	0.439251	-0.136553	0.436432	0.939007	0.132778	0.253032
0.930488	0.499069	0.785462	0.939746	0.970577	0.408889	0.885972	0.269784	0.479702	-0.481836	0.843939	0.962425	0.00427154	0.874016	0.882928	0.632957	0.856944	0.729429	-0.0965028	0.168035	0.291168	0.688042	-0.214896	0.44819	-0.827636	-0.0783637	0.817202	0.668423	0.486603
0.99611	0.81058	0.928883	0.821038	0.972957	0.7301	0.912272	0.399682	0.936678	0.706415	-0.208429	0.701845	-0.0102916	0.62134	0.32449	0.749536	-0.0318342	0.437025	0.411389	0.881831	-0.0307127	0.727739	0.62943	0.246589	0.538897	0.738983	0.686787	0.619938	0.505972
0.978108	0.594638	0.935735	0.766139	0.951562	0.858796	0.716658	0.353223	0.97442	-0.435749	-0.0196273	0.613807	0.0137871	-0.121335	0.407616	0.518221	-0.0250636	0.834795	0.728249	0.878004	0.0691228	-0.469377	-0.0757469	0.187671	0.853425	0.701003	-0.285986	0.606921	0.0411494
0.986697	0.932102	0.902713	0.950556	0.965736	-0.23378	0.780303	0.391324	0.292441	-0.415766	-0.0744242	0.0882248	0.176083	-0.339937	0.424009	0.40598	-0.0588784	0.527576	0.714811	-0.223503	0.187869	-0.704278	-0.753897	-0.168207	0.219927	0.214857	0.105758	-0.223429	0.323677
0.987611	0.458674	0.923161	0.97359	0.975066	0.748467	0.727292	0.385961	0.963201	-0.0394629	-0.172496	0.257005	-0.467238	0.37509	0.540843	0.259581	-0.255338	0.0788478	0.530836	0.756097	0.626385	-0.376245	0.0762814	-0.264425	0.599815	0.499966	0.0711768	0.494029	0.131287
0.990726	0.718039	0.912774	0.918835	0.993627	-0.678298	0.769185	0.133931	0.179192	-0.468451	-0.585077	-0.360686	-0.174341	0.254432	0.712466	0.349319	-0.404757	-0.148903	0.57981	-0.496116	0.0557774	-0.553707	-0.60688	0.00812739	-0.598878	-0.357236	0.444621	-0.0777487	0.67949
0.980897	0.67391	0.813506	0.881424	0.983557	-0.246302	0.86008	0.735395	0.325831	0.164532	0.557634	0.733324	0.538314	0.902094	0.736177	-0.197309	0.90964	0.74901	0.825294	-0.0202312	-0.270072	0.63514	0.364965	0.173817	0.0964237	0.406454	0.806007	0.310676	0.297799
0.975729	0.918736	0.989562	0.799645	0.942872	0.353055	0.945553	0.739678	0.709032	0.885817	0.644759	0.161839	0.289995	0.775974	0.153245	0.142521	0.904089	0.197577	0.061777	0.408998	0.935699	0.599126	0.484498	0.643472	0.438975	0.835183	0.625936	0.401883	0.308366
0.985985	0.941845	0.981402	0.909413	0.968184	0.481196	0.136458	-0.0644407	0.93536	0.0239986	0.941912	0.28798	0.00910979	0.674516	0.67776	0.583093	0.389772	0.872244	0.467129	0.78513	0.89252	0.850803	0.819328	0.0756062	0.161291	0.52884	0.785524	0.530599	-0.15205
0.979194	0.886739	0.99168	-0.238265	0.795787	0.0539787	0.857662	0.814181	0.57353	0.795504	0.350844	0.144624	0.916358	0.655141	0.885359	0.138106	0.889528	0.163879	0.201009	-0.0191268	0.839765	0.174896	0.428817	0.232673	-0.423174	0.663368	0.723622	0.552016	-0.27512
0.965801	0.909148	0.984354	0.827611	0.970562	0.0318402	0.0358983	0.690434	0.841873	0.788595	0.9429	0.350846	0.31062	0.948537	0.766863	0.522631	0.610958	0.864768	0.901081	0.917211	0.97782	0.849463	0.805666	0.848679	0.100313	0.332006	0.20447	0.711581	0.587425
0.947883	0.946448	0.964119	0.82064	0.876371	0.141956	-0.00206156	-0.56074	0.632121	-0.170394	0.726293	-0.811957	0.726402	0.87524	0.0249864	-0.665383	0.456044	-0.0565273	-0.522645	-0.0780367	0.937891	0.452589	0.71116	-0.40338	-0.382427	0.574021	0.705835	0.291798	-0.515167
0.989919	0.884834	0.98121	0.273318	0.947849	0.338353	0.903468	0.936553	0.811367	0.918317	0.659316	0.939375	0.256768	0.9323	-0.108246	0.94239	0.925799	0.284826	0.408432	0.836226	0.879197	0.552515	0.929897	0.786497	0.528046	0.820349	0.857045	0.635077	-0.219937
0.915366	0.890225	0.989315	0.415864	0.991561	0.662041	-0.143453	0.0932104	0.345934	0.677139	0.768963	0.952185	0.105151	0.820045	0.568149	0.549798	0.630901	0.0796599	0.161434	0.654002	0.92804	0.811739	-0.0227019	0.811444	0.289099	0.168914	-0.403781	0.598426	0.17022
0.957192	0.927787	0.979896	-0.110323	0.682693	-0.709749	0.156114	-0.470327	0.650738	-0.352387	0.447825	-0.745731	0.0397707	0.906148	0.567909	-0.658198	0.534542	-0.0260827	-0.140841	-0.342178	0.757779	-0.00501315	0.667388	-0.7325	-0.580817	0.178087	0.857801	0.352807	0.543318
0.976112	0.930038	0.970206	0.680141	0.914412	-0.0779572	0.333943	0.351995	0.789815	-0.0946478	0.934328	-0.72556	-0.034578	0.691916	0.542979	-0.093862	0.278348	0.804123	0.538283	0.557963	0.875147	0.602964	0.563435	-0.145641	-0.787117	-0.260577	0.173062	0.112429	0.163978
0.923097	0.975185	0.976608	-0.695243	0.909453	0.493406	-0.0983429	0.231337	0.161564	0.504434	0.5863	0.907826	0.301232	0.679645	0.44201	0.643007	0.62688	0.441068	0.323212	0.265588	0.823292	0.437279	-0.0821643	0.433724	0.338693	0.124002	-0.123794	0.412034	-0.0385388
0.984577	0.599624	0.993477	0.78008	0.936523	-0.434388	-0.514786	0.51015	-0.242376	0.9571	-0.675517	0.945227	0.857984	0.547651	0.643478	0.276546	-0.891115	0.77947	-0.232667	0.549926	0.284958	-0.265974	0.161961	-0.0888236	0.65167	0.647211	0.498175	0.742584	0.252836
0.940392	-0.678987	0.967248	0.728539	0.848085	0.296454	0.635871	0.368116	-0.475373	0.551252	-0.32489	0.12812	-0.368781	0.869912	0.638396	0.535368	-0.846151	0.625161	0.0944332	0.0785356	0.926779	-0.120559	0.275337	-0.246602	0.491125	0.160292	0.549298	0.838092	0.725958
0.988635	0.907778	0.974901	0.663112	0.954096	0.0461145	-0.489708	0.781371	0.884596	0.645655	-0.100012	0.945733	0.668981	0.138506	0.612858	0.881255	0.267556	0.445974	-0.39993	-0.0478755	0.892886	-0.0391878	0.39999	0.137241	0.730931	-0.241382	0.606194	-0.210787	0.866201
0.933754	0.636942	0.89761	0.862946	0.792891	0.269206	-0.806185	0.305351	-0.285281	0.707188	-0.81768	0.55239	-0.349166	0.500372	0.165394	0.881457	-0.930271	0.718497	0.767003	-0.0988029	0.0299678	0.329822	0.819722	-0.610419	0.532389	-0.193598	0.680024	0.385152	-0.077892
0.958712	-0.482795	0.965853	0.899575	0.970302	-0.433504	0.0557292	0.914003	0.932276	0.504214	0.802322	0.216201	-0.305212	0.593793	0.93418	0.53959	0.906237	0.723646	0.620854	0.788501	0.189142	-0.000634702	0.847435	0.770156	0.813273	0.420749	0.448337	0.753114	0.53746
0.976989	0.354583	0.974851	0.825943	0.942046	0.542429	0.924465	0.887856	-0.351488	0.668401	0.743667	0.92568	0.579332	0.813104	0.938291	0.291159	-0.0857046	0.655023	0.138922	0.442736	0.537176	0.668775	-0.595458	0.80598	0.143244	0.325327	0.489665	-0.132775	0.257673
0.953874	0.37747	0.890903	0.820622	0.944698	-0.477789	0.845626	0.872474	0.9623	0.657565	0.639817	0.589726	-0.345175	0.909785	0.772188	0.0550169	0.933758	0.421351	-0.286462	0.717125	-0.557614	-0.51908	0.360132	0.125546	0.402987	0.464441	0.358142	0.396788	0.247126
0.911347	-0.501022	0.908504	0.850965	0.841053	-0.832013	-0.043201	0.772329	-0.594891	-0.235494	0.785806	0.128673	0.355265	0.34949	0.921618	0.468984	0.0652293	0.615803	0.611756	0.423958	0.749431	-0.48872	-0.593435	0.618592	0.195921	-0.014687	0.181121	0.0416314	0.65588
0.994472	-0.0678667	0.97162	0.844696	0.991913	0.902976	-0.263167	0.908197	0.924873	0.671276	0.281539	0.782356	0.949866	0.541517	0.781743	0.343143	0.926556	0.652831	0.337053	0.950394	-0.0443622	0.579569	0.597681	0.229857	0.643254	0.346223	0.913299	0.493337	0.275174
0.90428	0.787902	0.801743	0.672227	0.794407	-0.70601	0.856768	0.70307	-0.479157	0.244797	0.0956396	0.50648	0.423047	0.853616	0.83111	0.738576	-0.116759	0.189106	0.114429	0.397608	-0.165243	-0.860523	0.0301444	0.0593529	0.537994	0.64599	0.318057	0.401966	0.00744394
0.991656	0.991749	0.913877	0.927224	0.993578	0.960056	0.916453	0.911559	0.19222	0.955155	0.442792	0.175367	0.854188	0.935538	0.571185	0.92455	0.764653	0.34955	0.0274134	0.246071	0.153113	0.452049	0.889509	-0.166784	0.329182	0.258182	0.758554	0.206308	-0.0339227
0.992961	0.993948	0.977986	0.980797	0.986015	0.9817	-0.0527146	0.993343	0.939723	0.978105	0.876757	0.851719	0.862692	0.97708	0.955489	0.805319	0.592275	-0.259102	0.320921	0.905422	0.0569308	0.798557	0.860494	0.630256	0.509472	0.790804	0.734917	0.342531	-0.0920196
0.9842	0.989705	0.97645	0.940872	0.994449	0.942367	0.647902	0.977589	0.61711	0.972759	0.897923	0.24184	0.857736	0.932681	0.709913	0.674998	-0.500792	0.309377	0.339952	-0.174248	-0.669103	0.522076	0.624872	-0.0355957	0.53977	0.305033	0.572017	0.00189269	0.655234
0.900017	0.989678	0.979563	0.854382	0.97309	0.925014	0.917283	0.891354	0.788421	0.934187	0.851688	0.517927	0.930348	0.952218	0.742085	0.785217	0.413874	-0.094883	0.513594	0.710563	0.546647	0.324113	0.88869	0.439665	0.557387	0.70988	0.870302	-0.501175	0.610566
0.995783	0.995407	0.88403	0.972668	0.997025	0.912591	-0.264968	0.925976	0.451223	0.917266	0.539384	0.257032	0.973261	0.962027	0.753132	0.844792	0.840151	-0.363891	0.742301	0.567737	0.0814558	0.673034	0.85905	0.354537	0.614089	0.382109	0.904316	0.570208	0.122155
0.990965	0.985397	0.906195	0.989543	0.997187	0.953733	0.77032	0.967857	-0.231228	0.980404	0.454383	0.957073	0.978594	0.985931	0.903771	0.726716	-0.585631	0.837051	0.868038	0.88346	0.0457824	0.784742	0.645445	0.458137	0.717803	0.341121	0.829745	0.722635	0.0555133
0.909113	0.98316	0.945088	0.897316	0.976727	0.985197	0.913826	0.939898	-0.235795	0.82194	0.584249	0.850388	0.741181	0.932297	0.877331	0.875572	0.243904	-0.547416	0.338079	0.680478	0.230893	0.56522	0.945961	0.3931	0.677473	0.129858	0.887706	0.0978169	0.40611
0.989795	0.987963	0.980139	0.98181	0.995297	0.913527	-0.69376	0.983943	0.543395	0.962321	0.959001	0.33976	0.968582	0.955453	0.823302	0.747124	-0.770743	-0.387532	0.707033	0.192609	0.470637	0.698561	0.860614	-0.0329071	0.682285	0.223983	0.806614	0.56638	0.0251479
0.906517	0.983182	0.974927	0.883671	0.982341	0.861274	-0.0827325	0.911134	0.668196	0.967191	0.926455	0.501782	0.748512	0.955881	0.860821	0.900964	0.390816	0.686833	0.109981	0.853861	-0.453337	0.348046	0.859963	0.742276	0.616389	0.759705	0.885301	-0.211195	0.158634
0.900031	0.988395	0.987888	0.854628	0.984613	0.93661	0.591785	0.92037	0.927089	0.887414	0.960165	0.846068	0.747216	0.939779	0.849851	0.862131	-0.422709	-0.590752	0.64397	0.43695	-0.802459	0.526621	0.680501	-0.294879	0.815229	-0.0102465	0.771135	0.483438	0.417266
0.965515	0.87354	0.976575	-0.163438	0.858195	0.929266	0.788912	0.932403	0.566579	-0.438945	0.676892	0.317081	0.882774	-0.490828	-0.0551719	0.0367362	0.349941	0.190366	-0.731734	-0.710357	0.312365	0.354911	-0.392477	0.786844	0.392113	-0.252276	0.690665	-0.207877	-0.182551
0.986393	0.63548	0.988689	0.963989	0.983925	0.961964	0.842946	0.90912	0.908796	0.764944	0.520408	-0.309782	0.561708	0.821681	0.633722	0.982261	0.785449	0.313818	0.743001	0.878876	0.94521	0.548673	0.766546	-0.17415	0.233666	0.443353	0.801221	0.740631	-0.0537851
0.978186	0.349734	0.94659	0.819836	0.993073	0.927823	0.909091	-0.482829	0.957938	0.294836	0.438084	0.630058	0.676701	0.884392	0.719074	0.450317	0.370426	0.259815	0.677821	0.135557	0.882856	0.704498	0.891488	0.701477	0.664153	0.526589	0.788025	0.795581	0.49763
0.914263	0.806915	0.8227	0.855478	0.994231	0.967925	0.960026	0.559236	0.336046	0.533419	0.1538	-0.687292	0.580119	0.801047	-0.329058	0.871434	0.888777	0.531184	0.313466	0.528828	0.32	0.833163	-0.0519318	0.913797	0.806335	0.483838	0.672042	0.596379	-0.291238
0.965567	0.251565	0.964406	-0.303761	0.764334	0.967466	0.766715	0.752209	0.31849	-0.783988	0.695102	-0.909927	0.451475	-0.213773	0.0567194	0.0747245	-0.152361	-0.74554	-0.738544	-0.787798	0.201517	-0.429809	-0.236679	-0.625501	-0.235898	0.0336623	0.707198	-0.457793	0.510834
0.934622	0.513918	0.91473	0.333415	0.805486	0.838768	0.555219	-0.490588	0.550882	0.0905813	0.633557	-0.389368	0.772086	-0.317328	-0.460714	-0.0563902	0.736378	0.154397	-0.28936	0.514706	0.52645	-0.257047	-0.282862	0.472872	-0.196594	0.303329	0.706402	-0.131265	-0.455086
0.810582	0.962695	0.790306	-0.574891	0.897535	0.842253	0.841978	0.73909	-0.530468	0.0460426	0.351037	-0.683374	0.460249	-0.212822	0.490528	0.231753	0.170865	0.214562	-0.736928	0.102855	0.799027	-0.0786144	-0.233054	0.636057	0.527899	0.337015	0.68064	-0.535983	0.337253
0.961786	0.137905	0.923278	0.715684	0.995106	0.868309	0.712411	-0.293144	0.890832	0.279983	0.978579	0.327805	-0.10054	0.75378	0.614752	0.436084	-0.0969887	0.371145	0.269609	-0.0820685	0.791815	0.90807	0.603034	0.285727	0.291872	0.454296	0.770559	0.581938	-0.0715203
0.895156	0.106018	0.855417	0.900443	0.967816	0.912423	0.84417	0.220664	0.586754	0.420074	0.870849	0.645361	0.912467	0.787803	-0.502566	0.867261	0.823278	-0.273155	0.563966	0.301276	0.148287	0.874097	-0.0535663	0.0647558	-0.0463685	-0.16601	0.598651	0.836462	0.547146
0.957737	0.3936	0.730215	0.478942	0.98063	0.888554	0.780423	-0.340168	0.347825	0.907733	0.910757	-0.0121476	-0.120574	0.892776	-0.667029	0.0198732	0.392195	-0.618946	-0.17382	0.869436	0.552859	0.946158	-0.265963	0.833857	0.396291	0.311306	0.828006	0.542455	-0.216441
0.961636	0.9805	0.951623	0.995215	0.996896	0.575777	0.602913	0.887072	0.898123	0.987827	0.877396	0.860718	0.0479238	0.559016	0.867138	0.74899	0.197769	0.76534	0.011982	0.928625	0.827736	0.572745	0.792594	0.39185	0.166671	0.657721	0.18959	0.585911	0.536593
0.815561	0.821603	0.923011	0.934685	0.993663	-0.237059	0.136657	0.886468	0.954152	0.993248	0.598303	0.919972	0.565776	0.579882	0.773549	0.741776	0.726469	0.913299	0.73463	0.721102	0.00314111	0.728543	0.256127	0.805864	0.275322	0.579285	0.854575	0.808461	0.472587
0.043539	0.980504	0.964487	0.98306	0.981279	0.860321	0.491621	0.872394	0.957451	0.987914	0.851342	0.955099	0.461703	0.777691	0.862512	0.620453	0.0913068	0.873765	0.0722659	0.892647	-0.508733	0.255613	0.293664	0.647979	0.147626	0.593298	0.713915	0.871397	0.628986
0.977316	0.954962	0.969287	0.970497	0.994995	0.930183	-0.244443	0.899663	0.92272	0.988501	0.843647	0.677313	-0.0440984	0.623668	0.790054	0.512298	-0.700222	0.408366	-0.0570361	0.549866	-0.483696	0.796316	0.326651	0.921159	0.336056	0.671922	0.464307	0.155091	-0.00659852
0.866661	0.849064	0.784273	0.949055	0.995331	-0.835117	0.742012	0.955565	0.897955	0.985158	0.695507	0.945622	0.453276	0.528237	0.878734	0.426928	-0.013793	0.606057	-0.407394	0.619843	-0.270346	0.794187	0.615356	0.0363449	-0.293403	0.456685	0.444898	0.763941	0.524001
0.264943	0.986274	0.974776	0.991579	0.983664	0.596277	-0.0502572	0.987523	0.926078	0.991525	0.97095	0.930862	0.665744	0.524161	0.989771	0.324272	0.302642	0.63035	0.0610945	0.910939	-0.444538	0.571139	0.210125	0.848431	0.533026	0.919314	0.0263546	0.42288	0.373826
0.964768	0.966784	0.902108	0.976225	0.992288	0.472369	0.161633	0.97928	0.925599	0.983557	0.974507	0.862651	0.883096	0.687118	0.95581	0.740801	0.0623031	0.642503	0.0443463	0.604254	-0.188871	0.755593	0.397175	0.176627	-0.400605	0.90723	0.18708	0.348849	-0.278539
0.128563	0.895084	0.80935	0.961483	0.99247	-0.433205	-0.183834	0.979308	0.945151	0.981369	0.698564	0.974761	0.746784	0.944809	0.894471	0.804988	-0.4785	0.806182	-0.206887	0.601252	0.301098	0.33186	-0.269315	0.276308	0.327249	0.256896	0.495067	0.743047	0.37854
0.858891	0.94242	0.920421	0.933856	0.98829	-0.222216	0.306344	0.989056	0.942714	0.986457	0.737618	0.902743	0.304555	0.927219	0.933601	0.0242468	-0.719066	0.268972	0.15074	0.115942	0.171127	0.939045	0.579809	0.729693	0.481324	0.448958	0.569472	0.520841	0.329924
0.0761094	0.982732	0.934992	0.970667	0.973125	0.930998	-0.34137	0.987299	0.92475	0.986124	0.971534	0.816122	0.54804	0.90586	0.967627	-0.135845	0.198142	0.500589	-0.798882	0.61984	0.463923	0.249794	-0.388867	0.485033	-0.00459911	0.899818	0.704558	0.206625	-0.145753
0.858237	0.746554	0.871159	0.304077	0.823607	-0.0404185	0.928688	-0.453418	-0.377759	0.888614	0.471018	0.510859	0.708829	0.491446	0.0878703	0.07417	0.628896	0.538924	-0.47985	0.68103	0.623106	0.569004	-0.560512	0.807765	-0.267192	0.0839189	0.123519	0.384067	0.130726
0.948328	0.922935	0.983245	0.530028	0.823064	0.889577	0.896167	0.84744	0.610929	0.79678	0.154601	-0.287333	0.63684	0.484393	0.639363	0.804322	0.746111	0.883234	0.92014	0.826769	0.714986	0.756549	-0.336811	0.763281	0.373608	0.419433	0.622408	0.327095	0.391107
0.940312	-0.436816	0.929279	0.88956	0.794408	0.551177	0.912669	0.614711	0.920814	0.892189	0.511069	0.813827	0.43893	0.410295	0.798357	-0.315756	-0.395817	-0.583405	0.546938	0.134476	0.839926	0.718618	0.0672352	0.766169	0.229733	0.679055	0.653156	0.063653	0.634738
0.943415	0.839834	0.91378	0.26143	0.45775	0.338196	0.789241	0.436	0.831235	0.913666	0.689096	0.425627	0.177513	0.135551	0.827516	0.79325	0.54749	-0.0889593	0.804994	0.792023	0.369478	0.0723407	0.252384	-0.491382	-0.236608	0.864365	0.866632	0.630304	0.678908
0.672014	0.53872	0.82877	-0.285754	0.972142	-0.411602	0.938651	-0.666147	-0.757212	0.932738	-0.490783	0.0526023	0.932511	0.52455	-0.1183	0.0924547	0.927558	0.789403	-0.306233	0.459666	0.659635	0.649542	0.462288	0.588717	-0.713156	0.255102	0.557799	0.779411	0.645272
0.914797	0.169841	0.754742	-0.0202194	0.862448	-0.748823	0.82953	-0.448232	-0.398133	0.761399	0.0974874	0.588178	0.664576	-0.165383	0.119941	-0.70271	0.156159	0.0211466	-0.289654	-0.279908	0.459906	0.600334	0.0709993	0.789011	0.497588	-0.0506829	0.687123	0.130242	-0.0130973
0.658825	0.825551	0.721793	-0.740784	-0.100074	-0.896264	0.733797	0.116001	-0.77309	0.938051	0.361781	0.869598	0.107726	-0.587727	-0.176153	-0.0462737	0.933213	-0.32187	-0.202948	0.731614	-0.336257	0.12805	0.198236	-0.553932	0.590253	-0.0852508	0.449258	0.806201	0.25074
0.82132	-0.672766	0.925575	0.704649	0.950079	0.846573	0.788626	0.35514	0.75559	0.728685	0.101965	-0.384365	0.800959	0.600875	0.894232	-0.217103	-0.0159178	-0.479271	0.535474	0.263854	0.779982	0.910478	0.450592	0.711462	-0.207841	0.437108	0.721217	0.27008	0.442001
0.98603	0.715315	0.888229	0.660804	-0.0290098	0.704459	0.795526	0.468663	0.881794	0.942008	0.0333492	0.145342	0.219147	0.145973	0.768867	0.945363	0.891812	-0.356389	0.930763	0.712164	-0.032277	0.397597	0.344524	0.00156078	-0.320788	0.186808	0.70054	0.589327	0.623343
0.835055	-0.198574	0.97135	0.584411	0.142884	0.925475	0.714201	-0.171818	0.858527	0.853924	0.761178	0.643783	0.614031	0.839139	0.801311	-0.103818	0.353642	0.484881	0.477054	0.272366	0.414643	0.644894	0.705564	-0.395888	0.767119	0.691656	0.867224	0.234949	0.871682
0.959648	0.980712	0.961745	0.964409	0.996532	0.935244	0.0564606	0.976588	0.860115	0.338827	0.635154	0.910333	0.617555	0.84967	0.126009	0.825241	0.602664	0.971062	0.0357324	0.491994	0.60303	0.104716	0.896666	0.530893	0.266448	0.567064	-0.0221844	0.565627	0.868515
0.970443	0.949328	0.988357	0.0206774	0.920847	0.411023	0.199677	-0.148265	-0.525284	0.624193	0.419456	0.0718467	0.298696	0.911703	-0.848818	0.0174332	-0.854772	0.0535906	0.139503	0.238695	0.883805	0.521657	-0.419303	-0.228223	-0.0854471	0.681333	0.475907	0.0305148	0.62159
0.937527	0.987097	0.878295	0.943328	0.985472	0.893961	0.718965	0.97857	0.954896	0.0977621	0.390573	0.863809	0.650925	0.891984	-0.676339	0.727426	0.780772	0.86202	0.292659	-0.0381609	0.767543	-0.466401	0.962266	0.655064	-0.223833	-0.734469	-0.563415	0.694047	0.323846
0.878057	0.741153	0.975785	0.4668	0.710483	0.793026	-0.243503	0.552834	-0.348227	-0.124144	0.334757	0.69208	0.744314	0.841551	-0.795267	0.579369	-0.25098	0.537916	-0.131774	0.554716	0.767947	0.340033	-0.37721	-0.0644054	-0.0400764	0.431137	0.129734	0.184201	0.677003
0.950535	0.956388	0.985168	0.231909	0.905516	0.653108	-0.584193	-0.025155	-0.365988	-0.373507	0.644422	0.0076653	-0.455875	0.865049	-0.115428	-0.445755	-0.618676	-0.11109	0.792361	0.37984	0.551035	0.529988	-0.447494	0.547599	-0.327789	0.465322	0.353224	0.21995	0.679999
0.97503	0.99379	0.951638	0.974807	0.986	0.818167	-0.176781	0.960485	0.933332	0.885712	0.661682	0.881654	0.906046	0.878301	-0.465654	0.94764	0.457452	0.902491	0.695691	0.0849415	0.926081	0.48145	0.862306	0.843692	0.193847	-0.232308	0.101485	0.790433	0.579613
0.834498	0.813168	0.915649	0.62494	0.689878	0.887022	-0.63015	0.559353	-0.144554	-0.752219	0.723195	0.580798	0.33732	0.817647	-0.273412	0.336282	0.118117	0.387852	0.683009	0.407311	0.687328	0.533945	-0.367347	0.530548	-0.41578	0.448438	0.269414	0.576302	0.617417
0.947334	0.950465	0.928769	0.250168	0.939478	0.250638	0.567192	-0.0955538	-0.512985	-0.582964	-0.0645601	-0.137472	-0.259577	0.89579	0.705306	-0.565931	-0.843927	-0.300698	0.797624	-0.507445	0.700673	0.136347	-0.485259	0.261619	-0.79763	-0.529225	-0.584084	0.266565	0.654949
0.94705	0.7956	0.956542	0.733732	0.912361	0.820207	0.774701	0.473415	0.933522	0.590516	0.733095	0.508692	0.576082	0.933435	0.862232	0.353146	0.287202	0.743318	0.492283	0.892029	0.894657	0.658295	0.826213	0.766454	0.812438	0.700585	0.583905	0.303204	0.45747
0.836757	0.811733	0.796962	0.663554	0.770461	0.654672	0.218386	0.640814	-0.295774	-0.848019	0.383864	0.429415	0.453947	0.84319	0.78584	0.35582	-0.133743	0.123054	0.212532	-0.339145	0.777614	0.202253	-0.475572	0.281106	-0.60279	0.0858517	-0.556015	0.736127	0.367255
0.987641	0.332975	0.986407	0.135396	0.989206	0.85141	0.825448	-0.019123	0.989319	-0.361532	-0.117495	0.578248	0.865238	0.444663	0.672258	-0.042759	0.630273	-0.465656	0.671924	0.634551	0.9053	0.842653	0.813681	0.432177	0.289857	-0.083912	0.738645	0.412139	0.774679
0.978283	0.14725	0.965114	0.454777	0.99372	0.895522	0.860739	0.599999	0.933252	0.833107	0.13359	0.794074	0.87434	0.310607	0.54838	-0.522741	0.498471	0.872327	0.734044	0.708114	0.560024	0.853268	0.68484	0.479443	0.416151	0.341233	0.228555	0.823682	0.542007
0.955344	0.560325	0.975691	0.957424	0.897122	0.799493	0.871757	0.772187	0.864907	0.221429	0.405525	0.739653	0.192071	0.91518	0.591969	0.885653	0.641283	0.83744	-0.182522	0.807747	0.893575	-0.495461	0.707689	0.768613	0.686384	0.559951	0.863028	-0.0343042	-0.135755
0.970037	-0.810543	0.964657	0.817708	0.978874	0.921619	0.814414	0.353373	0.952301	0.175614	0.681735	0.804192	0.62555	0.665624	0.811375	0.642882	0.574302	-0.143234	0.594338	0.798201	0.879576	0.413033	0.575258	0.429055	0.759078	0.234891	0.455928	0.569768	0.515913
0.971346	0.660446	0.980476	0.735374	0.97564	0.968014	0.944496	0.50614	0.952803	0.127358	0.686553	0.318906	0.664511	0.906852	0.923947	0.711139	0.675587	-0.684325	0.771406	0.924349	0.566446	0.824138	0.691272	0.176868	0.549009	-0.305789	-0.16323	0.13054	0.413982
0.968245	0.480065	0.975261	-0.0863153	0.835049	0.583651	0.811527	0.326526	0.881924	-0.101457	0.337662	0.0478858	0.513966	0.533805	0.0741182	0.0430769	0.660484	-0.118739	-0.409223	0.263919	0.801697	-0.300107	0.312225	-0.0622233	-0.306202	0.188613	0.698146	-0.19828	-0.230963
0.983752	-0.235438	0.973652	0.39138	0.948956	0.92067	0.897093	0.863196	0.974032	0.276009	0.429077	0.823307	0.849685	0.769345	0.538306	0.289451	0.643951	0.739764	0.666232	0.878998	0.924701	0.368383	0.475096	0.447638	0.619642	0.0389932	0.740098	0.151263	0.459055
0.930435	0.175631	0.962656	0.289225	0.923202	0.592306	0.836186	0.763138	0.833198	-0.0374652	0.613252	0.761608	-0.0822247	0.451462	-0.0718119	-0.444225	0.257058	0.622709	-0.0383731	0.382467	0.450511	-0.661272	0.49729	0.654748	0.164882	0.0683043	0.312854	0.0430196	0.239816
0.960506	0.0735261	0.985777	0.666593	0.992435	0.902067	0.866875	0.67278	0.974199	0.186405	0.57263	0.656386	0.325675	0.621449	0.451375	-0.100465	0.189627	-0.361661	0.574031	0.899966	0.548643	0.213546	0.648942	0.700846	0.48441	0.726647	-0.0990082	0.659513	0.377013
0.97883	-0.467538	0.950578	0.725132	0.957169	0.811635	0.843009	0.511947	0.921632	0.597872	0.48912	0.497374	0.775885	0.755992	0.820242	0.516982	0.693298	0.227819	0.050875	0.576061	0.822554	0.0972133	0.599454	0.425955	0.354317	0.362524	0.485354	-0.130969	0.40459
0.976055	0.977722	0.889971	0.487416	0.86678	-0.579263	0.165239	0.647961	-0.348812	0.0367112	-0.597207	0.302625	0.386589	0.831631	0.793226	0.576324	0.786767	-0.0743358	0.467057	-0.259496	0.634307	0.356974	-0.0670012	-0.280075	0.0508913	0.322248	0.711571	0.0919778	0.489661
0.984166	0.980213	0.958283	0.88884	0.994958	0.109079	0.678741	0.982995	0.820154	0.887604	-0.587728	0.745408	-0.115696	0.976946	0.923183	0.507081	0.471191	0.377819	0.292326	0.0252002	0.173072	-0.720929	0.905837	-0.0357305	0.784972	0.864578	0.911956	0.672904	0.205821
0.977563	0.970498	0.899576	0.589132	0.815538	-0.473707	0.640511	0.924868	-0.838139	-0.497778	-0.44956	-0.560093	0.668732	0.874771	-0.783172	-0.311795	0.724498	0.197955	0.186385	0.307605	0.605537	0.169242	0.715897	0.863206	-0.459859	0.292337	0.636289	0.244546	0.16799
0.910162	0.971093	0.935904	0.740666	0.936388	-0.876774	0.26445	0.881985	0.412605	0.923692	-0.440038	0.481559	0.88879	0.783597	0.423607	-0.0871572	-0.251534	0.537929	-0.329957	0.557559	0.631173	0.426916	0.70531	0.868881	0.659774	0.40783	0.659305	-0.113101	0.37269
0.987298	0.988169	0.942771	0.292207	0.889055	0.516406	-0.297153	0.706708	0.121261	0.0269864	0.603737	0.824669	0.569945	0.873495	0.645311	0.502303	0.34107	0.625262	-0.0456144	0.716743	0.69585	0.0124692	-0.0982027	0.407807	0.404238	0.628297	0.791669	0.133476	0.425132
0.99708	0.982318	0.94319	-0.149315	0.982994	0.0829583	0.0723683	0.556836	0.719034	0.188134	0.797453	-0.70625	0.652689	0.689991	-0.604182	0.077206	0.867672	-0.172632	0.704263	-0.704109	0.81758	-0.191705	0.020631	-0.234657	-0.569429	0.133394	0.795634	0.757193	-0.0756597
0.959158	0.978147	0.96197	0.34893	0.982858	0.780157	0.661359	0.536269	0.61083	0.0178697	0.832203	0.944118	0.426603	0.879357	-0.0179954	0.472731	-0.113509	0.459514	-0.677626	0.51638	0.720615	0.428184	0.0875584	-0.108513	0.420843	0.768033	0.878329	-0.221268	0.56318
0.990093	0.966882	0.969025	0.799821	0.850284	-0.308543	0.501265	0.895348	-0.445174	-0.118792	0.819265	-0.75632	0.288156	0.838433	-0.821895	-0.440871	0.453209	-0.269163	-0.185215	-0.412311	0.607502	-0.561589	0.717321	0.181664	-0.762145	0.462243	0.610305	0.403446	0.140224
0.960059	0.980648	0.981003	0.92102	0.950562	0.0286251	0.179737	0.899377	0.801103	0.824036	0.792068	0.915795	-0.112017	0.805236	0.580967	0.101083	0.524976	0.596488	0.172028	0.581618	0.391743	-0.0483496	0.767352	0.297937	0.761785	0.651167	0.702099	0.157688	0.217303
0.960417	0.957361	0.96215	0.744161	0.955084	0.407745	-0.148659	0.68741	0.0980629	-0.553075	0.933515	-0.722949	0.584804	0.56816	-0.620193	0.346571	0.0282704	0.519306	-0.911691	-0.541883	0.361026	-0.30164	0.806826	0.940614	-0.73349	0.374059	0.80037	-0.43642	-0.0350256
0.993379	0.342984	-0.541434	0.666029	0.975219	0.159272	0.78282	0.897448	0.746745	0.947338	0.945192	0.057174	0.952485	0.725549	0.876778	0.611852	-0.590333	0.957996	0.487834	0.857204	0.548001	0.0252643	0.557024	0.891008	-0.593628	0.201845	0.782869	-0.605705	0.714724
0.973568	-0.207853	0.697063	0.857393	0.926581	0.960831	0.784485	0.952894	0.972333	-0.239689	0.975833	0.458604	0.772795	0.926914	0.534809	0.766225	0.668932	0.923665	0.871517	0.634505	0.707423	-0.662963	0.24869	0.805218	0.386662	0.416234	0.750474	0.124592	0.418733
0.997239	0.398399	-0.528987	0.753606	0.965378	0.410656	0.803029	0.918308	0.929495	0.951122	0.934652	0.237243	0.336818	0.776822	0.917565	0.552051	0.0979209	0.93407	0.681636	0.742038	0.182144	-0.454561	0.0882211	0.68867	-0.226243	0.857632	0.650531	-0.216417	0.660681
0.992423	-0.460917	-0.43889	0.648249	0.959938	0.915349	0.722466	0.676576	0.854435	0.159046	0.921882	-0.231908	0.879407	0.47308	0.88679	-0.209163	0.333235	0.621052	-0.205443	0.888468	-0.415056	-0.435123	0.521625	-0.652893	0.231441	0.322075	0.0123571	-0.158708	-0.0701407
0.96146	-0.250723	-0.582803	0.898963	0.901153	0.00690354	0.907922	0.849371	0.646071	-0.403654	0.953179	-0.42415	0.746084	0.84043	0.721556	0.757974	-0.799148	0.857694	0.65112	0.324827	0.340098	0.357087	-0.107253	0.794511	0.0154163	0.450278	0.844396	0.348105	0.502608
0.995902	-0.207165	0.857677	0.958382	0.967424	0.18309	0.971378	0.889915	0.904463	0.849821	0.977507	0.971172	0.185145	0.902307	0.922285	0.954263	-0.349961	0.939799	0.867382	0.651208	0.200555	-0.804054	0.218255	0.639304	-0.351209	0.375983	0.908616	0.348113	0.545692
0.995527	-0.136689	0.842186	0.988803	0.988608	0.159454	0.902121	0.858109	0.957854	0.0756532	0.981964	0.914442	0.816282	0.85377	0.940121	0.55482	-0.54784	0.716039	0.585734	0.922938	-0.0931452	-0.786363	0.248855	-0.512334	-0.30255	0.00217469	0.41993	-0.317717	0.24821
0.9721	0.595182	-0.494385	0.956987	0.970573	0.29887	0.895367	0.923558	0.881744	-0.11834	0.958729	-0.372469	0.408151	0.839309	0.612226	0.733787	0.0370028	0.804727	0.846165	0.596214	0.124951	0.0931823	-0.0363172	0.838135	0.0190026	0.558698	0.883472	-0.116706	0.452121
0.966387	0.905606	-0.416305	0.896661	0.872404	0.877653	0.970856	0.67812	0.749677	0.567417	0.94331	-0.416845	0.8367	0.548134	0.712365	0.305726	0.332416	0.44656	0.0143015	0.397727	-0.516539	0.0312997	-0.207105	-0.234826	-0.256315	-0.201475	0.21519	-0.59249	-0.00303488
0.992821	0.382155	0.806891	0.946724	0.94892	0.617458	0.880864	0.832438	0.944648	0.225175	0.981988	0.8424	0.591658	0.85977	0.932828	0.629091	0.619916	0.80139	0.478902	0.757183	0.0431528	0.859583	0.314062	-0.0169658	0.112669	0.191994	0.474688	-0.11329	-0.403472
0.987129	-0.159709	0.932332	0.81304	0.989871	0.977512	-0.237184	0.831998	0.925656	0.777736	0.482847	0.918349	0.75058	0.696748	0.457538	0.782646	-0.811472	0.790461	0.514307	0.754307	0.944188	-0.475646	0.668037	0.615313	0.85204	0.360987	0.505644	0.547945	0.50312
0.984559	0.942434	0.978183	0.704018	0.972947	0.99256	-0.103916	0.957955	0.97497	0.855219	0.696746	0.754395	0.92108	-0.325583	0.550406	0.908403	0.318811	0.741402	0.711839	0.726596	0.975919	0.434779	0.348348	0.379554	0.679767	0.0375724	0.48586	0.659096	0.789845
0.944841	0.467941	0.882418	0.6009	0.952861	0.980732	-0.125334	0.75578	0.95555	0.207443	0.50127	0.605238	0.886652	0.389321	-0.0349521	0.823857	0.883289	0.879867	0.612818	0.801489	0.791956	0.548366	0.435503	0.352933	0.46383	0.368304	0.214632	0.508113	0.562698
0.974728	0.954499	0.91624	0.905861	0.930044	0.0391047	-0.429338	0.870853	0.929274	-0.14571	0.0412618	0.182998	0.26995	-0.224364	0.583477	0.597458	-0.490016	-0.306264	0.794436	0.782841	-0.592461	-0.0853309	0.374339	-0.370811	0.876473	0.0104577	0.703572	0.8615	0.848887
0.959329	-0.0223207	0.972307	0.904973	0.990922	0.97425	0.812001	0.835023	0.896969	0.705557	0.406757	0.857071	0.85088	0.299217	0.563339	0.842802	-0.260835	0.930701	0.774802	0.831148	0.96476	-0.313168	-0.030938	0.700993	0.467121	-0.314149	0.638158	0.312418	0.531179
0.901433	0.21368	0.979	0.785825	0.982491	0.956623	-0.512274	0.572619	0.859445	0.0464753	0.301988	0.666635	0.791043	0.452535	0.679525	0.801567	-0.736615	0.90464	0.783126	0.714857	0.884277	0.354926	0.275702	0.799873	0.550813	0.505207	0.105633	0.082245	0.593481
0.94447	-0.178263	0.749587	0.82515	0.965372	-0.0569109	-0.547396	0.805054	0.95951	-0.0877167	-0.158373	0.0164327	-0.159713	0.426077	0.371673	0.411521	0.42957	-0.1122	0.140311	0.954885	-0.699029	0.44242	0.232186	-0.107455	0.659219	0.453784	0.50332	0.536856	0.670664
0.97676	0.664012	0.944487	0.896808	0.994986	0.980148	-0.212463	0.760881	0.958145	0.502904	0.825966	0.59038	0.935161	0.353678	0.104972	0.95017	0.329623	0.908407	0.926072	0.837783	0.804849	0.201234	0.529713	0.850592	0.41344	-0.141653	0.280621	0.670185	0.469753
0.983744	0.964522	0.849156	0.676587	0.986162	0.0171843	-0.484131	0.894634	0.871631	0.182187	-0.30635	-0.375912	0.075398	0.863944	0.71169	0.728875	0.530214	0.103217	0.289263	0.876971	-0.573185	-0.635003	-0.00632504	0.324326	0.838735	-0.24606	0.572575	0.809701	0.70584
0.985149	0.512275	0.649319	0.490344	0.994697	0.0921275	0.5556	0.875275	0.893453	0.823416	-0.42829	0.214625	0.0320126	0.108919	-0.117907	0.733324	-0.474232	-0.0485621	0.197511	0.721433	-0.810865	0.263615	0.0905272	0.274139	0.412591	0.319061	0.332816	0.555158	0.672576
0.98757	-0.966864	0.357055	0.825196	0.909188	-0.824886	0.4866	0.880826	-0.800672	-0.345774	-0.947131	0.273513	-0.409088	-0.122319	-0.220174	0.390641	0.694152	0.0898144	0.479324	0.810427	0.0963863	-0.117216	0.703128	-0.787548	-0.328144	-0.189271	0.612857	-0.28678	0.704845
0.990522	-0.884005	0.141847	0.770141	0.769427	-0.844757	-0.344941	0.851884	-0.751523	0.570845	-0.690927	0.154895	-0.729606	-0.811477	0.358107	0.051825	-0.710699	-0.0361028	-0.099308	0.187307	0.116534	-0.275528	0.0196079	-0.572757	-0.129901	-0.514617	0.0465645	-0.671496	0.474061
0.987902	-0.922107	0.334773	0.969958	0.981191	-0.855409	-0.41269	0.894399	-0.572158	-0.227215	-0.568827	0.793417	0.550664	0.358312	0.253622	0.63392	-0.465443	0.151412	0.6894	0.530948	0.0853985	0.845021	0.207558	-0.558415	-0.360221	0.328974	0.846208	-0.25565	0.374318
0.981616	-0.96582	0.28276	0.948096	0.993422	-0.24024	-0.720575	0.871703	-0.68253	-0.0935468	-0.697843	0.637174	-0.546176	-0.145111	0.280287	-0.265617	-0.554797	0.192125	0.488894	-0.0146949	-0.126813	-0.654049	0.561078	-0.591839	0.17279	0.34953	0.384883	-0.661053	0.0290866
0.984877	0.929171	0.622696	0.942845	0.92411	0.769696	-0.186686	0.959954	0.977476	-0.0167689	0.651655	0.714099	0.369528	0.263839	0.589102	0.382847	-0.534442	0.374892	0.741126	-0.0179045	0.298682	0.595936	0.44051	0.547239	0.354403	0.827899	0.565735	0.353463	0.693685
0.996972	0.950629	0.820701	0.841616	0.840552	0.807963	-0.121622	0.925784	0.931877	0.689476	0.497046	-0.0188013	-0.308265	-0.0934851	0.239825	0.0291151	-0.0675452	0.809814	0.321654	0.481732	0.736763	0.0664577	0.292746	0.77861	0.588432	0.802358	0.590326	0.302632	0.365735
0.996296	0.97776	0.807656	0.94261	0.933367	0.612805	-0.0922315	0.972514	0.957183	0.836778	0.598344	0.745004	0.24633	0.698687	0.645735	0.710942	-0.0734456	0.828754	0.869448	-0.0181408	0.862252	0.350562	0.893608	0.722488	0.589082	0.782709	0.555088	0.590042	-0.223768
0.976995	0.790903	0.140712	0.738725	0.655873	0.861419	0.796003	0.962964	0.937873	-0.15395	0.674026	-0.10904	-0.463282	-0.268659	0.832065	-0.0633567	0.478098	0.451508	-0.177052	0.727468	0.193292	-0.1911	-0.172627	0.443107	0.148613	0.447471	0.30611	0.482625	0.214976
0.970342	0.846207	0.131474	0.860819	0.784425	0.275984	0.655239	0.978353	0.970852	0.15497	0.740944	0.539066	0.324017	0.300512	0.875818	0.140224	0.605583	0.307448	0.652425	0.513738	0.0235409	0.454194	0.476652	0.49633	0.277681	0.424893	0.524166	0.748579	-0.432008
0.998683	0.978166	0.987024	0.965011	0.976008	0.502535	0.835671	0.97185	0.958509	0.851614	0.943218	0.566218	-0.296291	0.535825	0.753862	-0.435912	0.930649	0.893279	0.499079	0.124746	0.647553	-0.428747	0.481792	0.907225	0.33257	0.921879	0.457196	0.660618	0.113509
0.946506	0.956189	-0.377938	0.759402	0.574676	0.896127	0.0949246	0.833183	0.557284	0.946566	0.149069	0.110453	0.594417	0.192134	0.332804	0.289142	0.858885	-0.275851	-0.638287	0.379169	0.839139	0.41977	-0.223712	-0.0214644	0.65688	0.775317	0.810292	-0.255335	0.345893
0.978964	0.854563	0.62387	0.848261	0.229742	0.735199	-0.23448	0.722084	0.769165	0.839314	0.764031	0.0559214	-0.578015	0.157122	-0.0739402	-0.186691	0.828564	-0.751402	-0.344786	0.33586	0.633866	0.0258366	-0.437578	0.524464	0.474873	0.660244	0.642358	0.313196	0.540577
0.930736	0.877406	-0.425575	0.66562	0.263179	-0.103777	0.589708	0.346476	-0.450348	0.807783	0.207026	0.882386	-0.404039	0.0359644	-0.0559899	0.0326477	0.952202	0.0314412	-0.457264	0.138625	0.744812	-0.229243	0.255533	-0.508646	0.134009	0.192671	0.720819	0.105902	0.615736
0.984807	0.974504	0.595085	0.762505	-0.502338	-0.49061	-0.445572	0.18778	0.813709	0.881044	0.861212	0.90973	0.193036	0.763149	0.939842	-0.0291524	0.0826586	0.624487	-0.329347	0.836151	0.707667	0.63944	-0.479493	0.193704	0.596264	0.737148	0.600455	0.588957	0.506583
0.93607	0.738734	0.304343	0.940125	0.884796	0.546813	0.890213	0.758892	0.87092	0.887278	0.235555	0.897125	-0.131756	0.894308	0.757458	0.363104	0.72277	0.185793	0.362846	0.937959	0.907915	0.596842	0.0360904	0.252208	0.109328	0.811954	0.756214	0.46094	0.608883
0.983771	0.949642	0.600774	0.933162	0.816361	0.115717	0.704466	0.298986	0.332675	0.846113	-0.210088	0.456208	-0.741501	0.889465	0.818924	0.629487	0.887485	0.682209	0.536541	0.872006	0.950267	-0.056062	-0.328186	0.274175	0.168605	0.645061	0.822642	0.0768663	0.177894
0.956602	0.972192	0.300386	0.320712	0.292651	-0.152824	0.662894	0.385962	0.643698	0.873614	0.437025	-0.0406247	0.674938	0.652464	0.417632	0.82532	-0.0996386	0.344588	-0.0466091	0.320734	0.788346	0.847068	-0.0328651	0.535757	0.537157	0.556254	0.720634	-0.237248	0.178409
0.908176	0.552402	-0.189386	0.864921	0.888801	-0.251073	0.426033	0.550356	0.0389309	0.57733	0.12283	0.369851	0.00681767	0.884418	0.835568	0.719544	0.851573	-0.121406	0.000981526	0.836086	0.914818	0.47914	-0.0882949	-0.142616	-0.398475	0.496974	0.704566	-0.187731	0.672591
0.974482	0.791222	0.973735	0.468918	0.648333	-0.598341	0.76688	-0.0904024	0.823651	0.8679	0.793073	-0.0915735	0.0721893	0.702929	0.0806996	0.545207	0.0901442	-0.582474	-0.59969	0.300026	0.578184	0.426554	0.147687	0.719475	0.265866	0.278896	0.792542	0.295174	0.713616
0.938792	0.917762	-0.187048	0.106541	0.677886	0.438706	0.33535	-0.0304127	-0.310417	0.573062	-0.0502803	0.7753	-0.450312	0.567435	0.0118543	0.777125	0.0835571	0.603812	0.129162	-0.0092471	0.708644	-0.221061	0.165196	0.223788	0.571045	0.297377	0.727655	-0.316129	0.828791
0.973309	0.59503	0.982521	0.598108	0.992836	0.963594	0.874254	0.449791	0.856884	0.776216	0.594867	0.468747	0.88287	0.778372	0.0745421	0.658158	0.880459	0.353011	-0.731197	0.119013	0.359026	0.665743	0.696413	-0.47792	0.169789	-0.191067	0.77171	0.351189	0.333272
0.967798	0.711682	0.954783	0.935292	0.992487	0.837831	0.861228	0.578176	0.845329	0.767226	0.547453	0.644435	0.957771	0.744715	0.477913	0.768063	0.839005	0.677664	-0.522414	0.210053	0.930397	-0.384401	0.699579	0.375459	0.717131	0.0262621	0.472353	-0.338131	0.492157
0.967788	0.965539	0.98514	0.57721	0.921648	0.968276	0.86631	0.214401	0.807449	0.556761	0.776371	0.797079	0.916244	0.96339	0.512203	-0.542037	0.367545	0.325547	-0.435575	0.0455932	0.979244	-0.16539	0.854079	0.155708	0.757262	-0.286283	0.814078	0.323872	0.123918
0.848549	0.895443	0.937268	0.867656	0.937616	0.968599	0.604991	0.168193	0.146601	0.720372	0.292708	0.6375	0.941943	0.814796	0.515806	0.561937	0.548751	0.520426	-0.694051	-0.107758	-0.321624	0.21324	0.891888	0.0761833	0.0367752	0.176665	0.691455	0.516287	0.588721
0.988441	0.97013	0.971468	0.488406	0.997146	0.811475	0.902914	0.42388	0.881662	0.83332	0.174911	0.84054	0.919371	0.84877	0.808801	0.861202	0.952374	0.381801	0.212005	0.736743	0.486817	-0.439481	0.835267	0.342777	0.314011	-0.00335266	0.492808	0.276935	0.504298
0.993185	0.48984	0.970667	-0.178837	0.954275	0.953477	0.918744	0.125453	0.878706	0.294836	0.364206	0.438645	0.843832	0.771992	0.297216	-0.00838419	0.3938	0.55125	0.492404	0.018152	0.349347	-0.0457902	0.462939	0.399222	0.0347998	-0.409991	0.633086	0.501982	0.378243
0.92193	0.840698	0.891275	0.409304	0.968677	0.944609	0.624094	0.642659	0.350877	0.88094	-0.277226	0.694132	0.930941	0.909438	0.65175	0.26436	0.845366	0.0965224	0.754688	0.523114	-0.120443	0.144991	0.698553	0.520966	-0.200009	-0.151126	0.719145	0.488381	0.46489
0.98471	0.641742	0.966427	0.708297	0.950123	0.909268	0.939432	0.541875	0.825251	0.0230267	0.455109	0.781874	0.966101	0.774577	0.526459	-0.165104	0.313256	0.641729	-0.386152	-0.0476172	0.906204	0.215096	0.51926	0.904217	0.740877	0.366345	0.176536	0.450015	0.390199
0.946882	0.908693	0.914987	0.909276	0.960365	0.892238	0.743965	0.449379	0.435003	0.729805	0.519011	0.633752	0.990015	0.953905	0.813518	0.436755	0.808144	0.780501	0.0842883	0.605651	-0.0814297	0.419609	0.730665	0.860911	0.10853	0.316931	0.70865	0.0200565	0.836817
0.921007	0.815002	0.96767	0.699804	0.980802	0.962881	0.733858	0.401663	0.54106	0.319224	0.533342	0.465705	0.966316	0.828116	0.355702	-0.545012	0.445953	0.635627	0.501616	0.392422	-0.344408	0.573506	0.749192	0.872898	0.461487	0.0695266	0.486291	0.305893	0.396708
0.993532	0.915116	0.661904	0.495209	0.980296	0.809252	0.915509	0.357695	0.98247	0.349839	-0.917973	0.611867	0.807124	0.801076	0.934814	0.766687	0.807923	0.878585	0.58836	0.118937	-0.0693497	0.67915	0.685903	-0.0108278	0.122922	0.693509	0.871331	-0.173725	0.514357
0.982496	-0.704968	0.63435	-0.191896	0.755357	0.39456	0.854655	0.70591	0.724518	0.619141	-0.740295	0.459384	0.780173	-0.261939	0.432053	0.193374	0.818651	0.011126	0.293331	0.0286678	-0.51557	0.514099	0.562268	-0.493549	0.646096	0.309395	0.831565	0.0381316	-0.308752
0.99335	0.659934	0.67184	0.649237	0.948113	0.459721	0.812781	-0.02117	0.975817	0.627246	-0.464438	0.883973	0.683837	0.822192	0.936045	-0.537039	0.923773	0.874919	0.453536	0.220758	-0.171593	0.871746	0.756185	0.362912	0.566118	0.743007	0.874818	0.59205	-0.0209822
0.978761	-0.826201	0.627917	0.69666	0.984243	0.822952	0.820909	-0.151015	0.925019	0.875851	-0.618467	0.582247	0.887627	0.398784	0.933895	0.666652	0.521238	0.740354	0.751968	-0.102717	-0.570871	0.906072	-0.0919955	-0.199241	0.403616	0.640077	0.890661	-0.603033	0.319226
0.982177	-0.690205	0.701184	0.6838	0.716283	0.362007	0.837735	0.575719	0.680749	0.745735	0.741957	0.822778	0.91956	0.228135	0.550523	0.095394	0.756601	0.333582	0.139843	0.951446	0.445656	0.845507	0.764168	0.588799	-0.30398	0.252862	0.872764	-0.00259007	0.335714
0.992457	0.631317	0.861088	0.892522	0.959957	0.718114	0.752036	0.517251	0.991598	0.749228	0.536453	0.833276	0.906517	0.868556	0.901433	-0.352357	0.765348	0.954252	0.763864	0.955406	0.767709	0.739599	0.864686	0.0192699	0.208096	0.822359	0.908576	0.0967508	0.248365
0.987786	-0.785969	0.192791	0.419	0.984048	0.779153	0.730343	0.337154	0.940846	0.608918	0.703166	0.792485	0.79659	0.775004	0.876157	0.500697	0.625214	0.877853	0.852387	0.931491	0.550272	0.597921	0.226098	0.915082	0.709578	0.6554	0.919368	0.0913821	-0.0509215
0.972683	-0.931266	0.705628	0.497809	0.545949	0.369334	0.895701	-0.0899115	0.672993	0.681386	0.183181	0.635828	0.903492	-0.00435611	0.420134	-0.444148	0.855168	0.36815	0.078794	0.928032	0.754857	0.596653	0.740228	-0.0186271	0.586174	0.274307	0.904748	-0.0295739	0.33412
0.974532	0.377699	0.640375	-0.00387284	0.75077	0.172283	0.872835	-0.137393	0.739202	0.786204	0.670249	0.805837	0.707127	0.7106	0.268832	0.747666	0.491479	0.358834	0.279921	0.924048	0.720322	0.546022	0.484207	0.717531	0.165645	0.443936	0.946153	-0.301693	-0.305737
0.974514	-0.394425	0.289441	0.519863	0.958041	0.461737	0.814969	0.173135	0.942913	0.811224	0.45634	0.746162	0.585331	0.536881	0.908591	-0.557146	0.457518	0.810175	0.572412	0.838958	0.627457	0.866487	0.0679219	-0.139474	0.417248	0.732706	0.919603	-0.308318	-0.180228
0.94831	0.32571	0.887342	-0.0356718	0.716303	0.822322	0.855849	-0.182313	0.873077	0.546843	0.638563	0.715881	0.885613	0.304053	0.835876	0.259986	0.587421	0.663239	-0.563625	-0.371962	0.134494	0.200343	0.517196	-0.145128	0.293986	0.673973	0.62594	0.225089	0.172802
0.963168	0.615692	-0.230141	0.832703	0.984537	0.938024	0.8787	0.56932	0.979535	0.855419	0.326348	0.862567	-0.667944	0.860878	0.973046	0.881655	0.430654	0.249172	0.696373	0.940704	0.282686	0.796053	0.360714	0.701072	0.756621	-0.128911	0.80864	-0.136819	0.389967
0.989782	0.816021	0.549619	0.851892	0.983624	0.879625	0.530398	0.528123	0.992593	0.862786	0.314735	0.828522	-0.0575248	0.855688	0.950324	0.398697	0.473701	0.321327	0.573034	0.709998	0.0284221	0.658419	-0.323222	0.610317	0.430807	0.431453	0.883605	0.204665	0.676999
0.950795	-0.247165	0.967826	0.286809	0.915607	0.892428	0.875158	0.820317	0.916318	-0.45972	0.412305	0.737163	0.835582	0.486691	0.710783	0.698041	0.361814	0.613831	0.768586	0.838496	0.301134	-0.0438199	-0.204446	0.359819	0.557377	0.501933	0.64184	0.0485228	0.185909
0.839863	-0.242529	-0.14071	-0.256759	0.773161	0.898461	0.807207	-0.359963	0.787809	0.414535	0.790214	0.911399	-0.774626	0.0288126	0.771561	0.205999	0.776382	0.537863	-0.490169	-0.390538	0.499736	0.705951	0.647767	0.273736	0.536271	-0.448691	0.515591	-0.203461	0.510841
0.90973	0.241577	0.610884	0.34168	0.814798	0.953714	0.689792	0.480132	0.890988	0.621423	0.75523	0.945251	-0.151329	0.690962	0.847101	0.842491	0.803462	0.670429	-0.616858	0.306313	0.857703	0.818889	0.31208	0.603616	0.888704	0.121596	0.710008	0.298832	0.395939
0.989495	0.606921	0.923322	0.889194	0.931121	0.973089	0.906045	-0.504765	0.974031	0.0486157	0.785324	0.867136	0.596471	0.926954	0.952388	0.766785	0.802084	0.795879	-0.396393	-0.0551417	0.155827	-0.294069	-0.178094	0.727856	0.749233	0.719303	0.76782	-0.167575	0.442923
0.986573	0.770814	0.54659	0.774962	0.991351	0.90842	0.551252	0.278061	0.973552	0.606864	0.875286	0.919272	0.211712	0.65643	0.94118	0.482339	0.923028	0.902474	0.608333	0.663365	0.515832	0.934774	0.284746	0.838932	0.684765	0.584714	0.675364	0.316976	0.687025
0.856512	-0.65718	-0.198005	0.0717283	0.945751	0.940025	0.867806	0.828348	0.831217	-0.659802	0.883407	0.831533	-0.511931	0.315929	0.64142	0.728565	0.900485	0.308449	0.671892	0.743706	0.693613	-0.135141	-0.600792	0.709791	0.818506	-0.806877	0.680028	0.372181	0.587145
0.920355	-0.42603	0.590873	0.64261	0.964794	0.974701	0.578011	0.272478	0.928184	-0.163802	0.930781	0.919263	0.00543835	0.819985	0.74074	0.885392	0.887836	0.482857	0.50226	0.799921	0.372979	-0.328878	0.345621	0.823232	0.740748	-0.353465	0.751796	0.704249	0.492935
0.447835	0.968718	0.952336	0.828133	0.67364	0.751778	0.608002	0.679547	0.786993	-0.590298	0.874327	0.705809	0.802616	-0.238348	-0.157814	0.567183	0.85267	-0.33523	0.485003	-0.146073	-0.215788	-0.608608	-0.335681	-0.300847	0.452339	0.100855	0.232448	0.448579	0.582811
0.961093	0.997364	0.991635	0.929309	0.937049	0.476251	0.724529	-0.123571	0.417924	0.697517	0.985622	0.908973	0.94496	-0.0249705	-0.587801	0.261886	0.934844	-0.27048	0.610498	-0.046251	-0.514259	0.311246	0.326798	-0.357422	0.212606	-0.137059	0.037667	0.536097	0.503306
0.804274	0.996028	0.988604	0.916063	0.978346	0.877469	0.742673	0.551517	0.59716	0.107664	0.923872	0.926893	0.918596	0.486967	-0.576685	-0.205497	0.906826	-0.481379	0.379744	0.420931	-0.646078	0.0384673	0.602026	-0.381205	-0.60962	0.530157	0.43841	0.528769	0.436205
0.943073	0.994529	0.959845	0.817733	0.95519	0.714875	0.723064	0.305641	0.763217	-0.65044	0.988412	0.809648	0.89645	0.588775	-0.102207	0.697099	0.969666	-0.162297	0.593201	-0.172654	-0.0127448	-0.348015	-0.0717159	-0.55759	-0.373346	0.250732	0.207141	-0.105067	0.571693
0.579874	0.965885	0.962213	0.928941	0.637768	0.115867	0.900287	-0.234429	0.814445	-0.316809	0.885833	0.832005	0.940249	0.794921	0.803453	0.732968	0.8368	0.857489	0.948497	0.905778	0.194132	0.121235	-0.447134	0.880085	0.441902	0.469274	0.723993	0.575444	0.543928
0.737514	0.949369	0.950033	0.954323	0.726261	0.68317	0.923981	0.709754	0.917308	0.161524	0.92471	0.799692	0.91733	0.625181	0.825805	0.454142	0.894659	0.747479	0.86127	0.75111	0.395988	0.389648	-0.0987118	0.861797	-0.0518505	0.340393	0.896317	0.725615	0.505549
0.693499	0.988411	0.996968	0.983064	0.817782	0.541918	0.960383	0.618618	0.56889	0.868456	0.878679	0.936348	0.974242	0.464108	0.955895	0.868197	0.862033	0.841406	0.910822	0.77376	-0.18755	0.776408	-0.436251	0.857727	0.133907	0.303524	-0.36463	0.284319	0.558588
0.878273	0.990921	0.991953	0.96365	0.903383	0.459787	0.947209	-0.233809	0.91419	0.364892	0.903843	0.949879	0.973071	0.732938	0.943506	0.378167	0.874349	0.746248	0.748328	0.805409	0.640095	0.243414	0.203607	0.876489	-0.0415101	0.315097	0.720969	0.603087	0.0978224
0.975824	0.992652	0.967351	0.912086	0.901467	0.792592	0.958202	0.383938	0.263943	-0.222158	0.993749	0.897248	0.987552	0.706329	0.75175	0.701239	0.970636	0.893438	0.959059	0.757123	0.150998	0.626867	0.636883	0.909232	0.335936	0.150353	-0.386471	0.018031	0.393681
0.907004	0.984179	0.957266	0.955243	0.954558	0.734794	0.949325	0.487363	0.407721	0.26992	0.896674	0.904528	0.968827	0.90073	0.715761	0.357157	0.907411	0.817215	0.686847	0.60725	-0.271121	0.408116	0.14463	0.794093	0.173789	0.529287	-0.368268	-0.0501039	0.531802
0.94155	0.769635	0.766815	0.932712	0.195297	0.784477	0.100691	0.94574	0.94251	0.309158	0.157999	0.925428	0.778862	0.407301	-0.730404	0.166269	0.339084	0.628594	0.628867	0.0987486	-0.318562	0.684312	-0.234701	0.574882	0.502646	0.0721883	0.298856	0.490594	-0.487017
0.980188	0.90725	0.904125	0.970659	0.187204	0.876773	0.734792	0.984435	0.87302	0.536462	0.600636	0.85342	0.618499	0.337108	-0.198391	0.636261	0.811656	-0.639909	0.156158	0.581725	0.0829386	0.544749	0.125948	0.699814	0.805352	0.188595	0.379403	0.709789	0.491215
0.991659	0.892059	0.891048	0.986659	0.0733514	0.93745	0.609208	0.982656	0.939264	0.66784	0.644849	0.892743	0.325196	0.805433	0.0826905	0.832102	0.732233	-0.781426	0.422246	0.530114	0.556057	0.821449	-0.103781	0.34963	0.388961	0.127217	0.429905	0.844065	0.725046
0.895792	0.936663	0.772021	0.918863	0.251597	0.490831	0.291882	0.970845	0.720457	0.814627	0.184279	0.199487	0.949462	0.832192	0.715988	0.209689	0.880175	0.673761	0.446281	0.672969	0.69129	-0.0969013	0.567322	0.677419	0.654604	0.615301	0.526952	0.86686	0.585562
0.982908	0.934818	0.775496	0.981445	0.649687	0.854433	-0.0394465	0.918971	0.909714	0.464949	-0.103803	0.908411	0.938288	0.595473	0.620884	0.64261	0.765795	-0.45165	0.73663	-0.0920773	-0.208415	0.579315	0.551082	0.603651	0.678362	0.654829	0.887931	0.780426	-0.256679
0.97157	0.94087	0.660403	0.97283	0.713749	0.722201	-0.0499114	0.920827	0.960089	0.620019	-0.0132041	0.810222	0.789654	0.412727	0.532676	0.472416	0.787035	-0.802172	-0.0524457	0.150011	-0.245925	0.313953	0.307602	0.321422	-0.210916	0.792387	0.874782	0.795912	-0.68352
0.709639	0.53676	0.7314	0.739735	0.0243706	0.554631	-0.360402	0.865597	0.68491	0.222954	-0.684537	0.0468121	0.591326	0.0985035	-0.295761	0.770595	0.228222	0.275356	0.472692	-0.393146	-0.254222	0.496665	-0.269017	0.444281	0.619375	0.00147904	0.471424	0.487184	-0.346054
0.993007	0.987907	0.865672	0.99189	0.924716	0.873485	0.690805	0.988629	0.934802	0.8598	0.639829	0.791974	0.925772	0.616173	0.839716	0.861697	0.976168	0.511804	-0.177943	0.795059	0.584805	0.368686	0.524783	0.603907	0.173616	0.925578	0.911761	0.849897	0.633933
0.801709	0.735017	0.687069	0.81091	0.638363	0.698541	0.330495	0.978341	0.861792	0.687314	0.122907	-0.0696164	0.395843	0.186647	0.382517	0.730676	0.73172	-0.582708	0.191665	0.741275	-0.269361	0.133578	0.151682	0.414784	0.518637	0.247331	0.677057	0.757451	-0.0425636
0.843979	0.714377	0.563724	0.859641	0.492284	0.457529	0.480194	0.97379	0.737665	0.739053	0.173049	0.42208	0.0749111	0.631378	0.482543	0.525259	0.717428	-0.486424	-0.359892	0.700864	0.105108	-0.424968	0.188925	0.0359675	-0.0807608	0.122697	0.466779	0.821467	0.236252
0.743033	-0.242298	0.854262	0.871858	-0.635551	0.410708	-0.246275	-0.664373	0.901043	0.92489	-0.391934	0.7868	-0.243867	0.371208	0.581866	-0.579314	-0.810994	-0.737905	0.805188	-0.164202	0.217863	0.075417	0.818803	0.395585	0.793324	-0.86471	0.218309	0.72902	-0.504437
0.973586	0.879123	0.944568	0.978018	0.779906	0.548682	0.698285	0.272153	0.789661	-0.261451	-0.467617	0.985062	0.68003	0.857925	0.781321	0.688727	-0.316444	0.789171	0.313831	0.655597	0.814956	0.661976	0.857746	0.544624	0.576144	-0.456608	0.773325	0.809044	-0.247581
0.987249	0.96305	0.990168	0.985633	0.851303	0.248911	0.928626	0.905491	0.950826	0.739475	0.421167	0.657026	0.968974	0.699317	0.467265	0.826343	-0.378372	0.795626	-0.278204	0.614474	0.472131	0.729225	0.318798	0.612925	0.711378	0.530809	0.403172	0.573518	0.43175
0.992602	0.71278	0.971322	0.98333	0.839464	0.632281	0.664527	0.267573	0.699748	0.878046	-0.364824	0.963371	0.948842	0.871492	0.615702	0.865215	-0.146273	-0.40044	0.702227	0.71153	0.843463	0.18615	0.870966	0.529012	0.01759	-0.169838	0.450924	0.625543	-0.111509
0.847039	0.114217	0.779519	0.925702	-0.612755	0.202546	0.237511	0.25857	0.85295	-0.152877	0.0618382	0.713016	0.493113	0.722077	0.557252	-0.113412	0.687358	-0.652405	0.633927	-0.71599	0.365015	0.295704	0.804573	0.598752	0.388574	0.537651	0.691499	0.771362	0.689139
0.77526	-0.315493	0.845284	0.915909	-0.558994	-0.643047	-0.203175	-0.832223	0.887185	0.670871	-0.585121	0.0813343	-0.0995557	-0.0616975	-0.0770045	-0.560187	0.615042	-0.705345	-0.3498	-0.754895	-0.398606	0.46336	0.319442	0.109878	0.561915	-0.475881	0.42714	0.346587	0.0868809
0.775716	0.429567	0.784798	0.911556	-0.406306	0.931614	-0.155852	0.387093	0.67816	0.920609	-0.136548	0.657115	-0.0680345	0.751134	0.125512	-0.706947	0.310302	0.423053	0.878807	-0.595453	0.298904	-0.648666	0.869886	-0.127427	-0.1629	0.309723	0.533718	0.34386	0.724625
0.978856	0.836978	0.927948	0.979256	0.829929	0.463579	0.685185	0.167972	0.797759	-0.0747884	-0.274138	0.721777	0.77702	0.38469	0.594021	0.728048	0.693319	0.707017	-0.441555	0.835166	0.301629	0.636942	0.636244	0.638299	0.347254	0.178376	0.601117	0.708989	0.207278
0.980015	0.893607	0.935196	0.988559	0.809185	0.34447	0.67571	0.880003	0.844647	0.041966	0.577461	0.977188	0.770688	0.976028	0.705901	0.716778	0.367781	-0.236391	0.771619	0.875077	0.913555	0.0478694	0.966831	0.394296	0.62043	0.75448	0.64565	0.76167	0.789416
0.984246	0.648324	0.979675	0.9759	0.897413	-0.420558	0.747076	0.0133475	0.668596	0.682054	-0.388508	0.768702	0.948008	0.451004	0.840241	0.809229	0.644392	0.0239596	-0.25422	0.864816	0.40861	-0.146987	0.563702	0.731708	-0.0247246	0.446429	0.561237	0.868114	0.316866
0.996416	0.88251	0.980939	0.99088	0.929069	-0.0478237	0.856669	0.793242	0.113656	0.598617	0.188543	0.842002	0.809305	0.291101	-0.167058	0.342871	0.339224	0.401641	-0.486967	-0.0289134	0.823848	-0.120807	0.416577	0.319915	0.296456	0.386879	0.193858	-0.279165	0.31428
0.980902	0.883117	0.98328	0.94889	0.929544	0.727695	0.747708	-0.356325	0.424097	0.307889	-0.369558	0.899423	0.294795	0.651596	-0.597116	0.654794	-0.692561	0.19596	-0.152975	0.0386238	0.838853	0.13921	0.381738	0.0913194	-0.648667	0.656039	0.659086	-0.36584	0.0541976
0.992186	0.853646	0.906645	0.986967	0.867865	-0.0886116	0.897329	0.0595484	0.389186	0.530424	-0.0574343	0.916482	0.61719	0.302484	0.298827	0.416588	0.171468	0.107897	-0.207922	-0.408695	0.920857	0.610039	0.428357	0.717389	-0.148328	0.569654	0.322072	0.390744	0.109595
0.980628	0.810575	0.987463	0.973645	0.905282	0.435366	0.827799	-0.509567	0.377782	0.678233	-0.0185723	0.936974	0.887125	0.795028	-0.219714	0.652671	0.138804	-0.115086	-0.306749	0.0437904	0.865253	0.692544	0.518677	0.302815	-0.553799	0.455211	0.060013	-0.361986	-0.0308323
0.984639	0.686489	0.971395	0.965332	0.976312	0.456717	0.923525	0.11101	0.702568	0.628061	0.48532	0.750526	0.0191202	0.0656092	0.456389	0.79536	0.012146	0.521816	0.872249	0.929502	0.755555	0.904636	0.779422	0.816138	0.394801	-0.113171	0.141148	0.489273	0.515734
0.991587	0.977202	0.954754	0.982334	0.916258	0.833136	0.913511	0.512381	0.868688	0.598113	0.0531472	0.933003	0.909958	0.0881164	0.345921	0.972883	0.56269	0.0787057	0.225315	0.818988	0.924214	0.519515	0.156581	0.64851	0.682553	0.871928	0.409334	0.310726	0.748879
0.983574	0.511508	0.972866	0.986988	0.943121	0.500651	0.936533	-0.0535384	0.826684	0.777421	0.312216	0.738703	0.833449	0.254444	0.725055	0.82636	0.78648	0.124447	0.33637	0.859063	0.726388	0.0285271	0.778758	0.179844	0.482897	-0.459858	-0.296454	0.0724511	0.227426
0.966461	0.648184	0.909448	0.940909	0.880142	0.192823	0.857937	0.880793	0.901295	0.539088	0.53671	0.907662	-0.234812	0.164379	0.295166	0.784759	-0.18323	0.701852	0.242561	0.804238	0.812368	0.658167	0.380482	0.511563	0.66343	0.132694	0.316271	-0.172648	0.589302
0.994498	0.938467	0.97811	0.986416	0.918558	0.443146	0.885389	0.951684	0.907884	0.806148	0.419692	0.981161	0.415333	0.446746	0.691648	0.956918	0.0454074	0.651044	0.303662	0.864979	0.747128	0.128187	0.818268	0.296669	0.895827	0.730797	0.206889	0.184917	-0.177328
0.964054	0.463436	0.882418	0.963526	0.907174	0.497321	0.935705	0.760218	0.943326	0.779375	0.241534	0.894383	0.621011	0.296607	0.579434	0.842341	0.421162	0.645113	0.0405877	0.804039	0.74732	0.422099	0.258212	0.237563	0.807733	-0.281801	-0.306739	-0.642383	0.0350979
0.913267	0.83267	0.950803	0.884239	0.87149	0.545933	0.597744	-0.0928253	0.917996	-0.0953462	-0.0871031	0.486684	0.356199	0.238123	0.765114	0.705357	0.254237	0.236017	-0.376479	0.396314	0.256603	0.570009	0.694441	0.753575	0.148287	0.783521	0.404626	0.43236	0.255407
0.854321	0.455888	0.949235	0.853414	0.443334	0.60372	0.0815357	-0.460055	0.931479	-0.211296	-0.345181	0.681914	-0.113175	0.0961726	0.470836	0.456915	-0.196367	0.338367	-0.841802	-0.0938609	0.569319	0.185866	0.686277	0.871205	-0.416004	0.499987	0.606648	0.561016	0.229416
0.84297	0.870765	0.959042	0.836063	0.834765	0.174164	0.274739	-0.509078	0.298663	-0.614075	-0.383122	0.312525	-0.120773	0.324267	0.486846	0.124339	-0.531484	-0.0595581	0.565726	0.39117	-0.177806	-0.520312	0.754112	0.614075	-0.640443	-0.364283	0.245957	-0.287958	-0.786996
0.880627	0.626881	0.960847	0.872412	0.710768	0.830778	0.205999	-0.54279	0.927823	0.0643326	-0.395978	-0.71664	-0.457797	-0.0130765	0.626339	0.822774	-0.508697	0.523134	-0.336102	0.019541	0.432144	0.621855	0.81157	0.802656	0.121228	0.205236	0.430762	0.353396	0.595247
0.989776	0.608551	0.964371	0.992441	0.748256	0.67494	0.618713	0.725482	0.806175	0.764492	0.905042	0.475531	0.844944	0.778717	0.508491	0.292273	0.389085	0.307303	0.328872	-0.310575	0.257388	0.634246	0.404701	0.857412	-0.443054	0.377384	0.464015	0.526283	0.651758
0.984185	0.954138	0.989753	0.985324	0.96696	0.753935	0.41265	0.808422	0.516642	0.742322	0.814003	0.636115	0.791082	0.788722	0.734781	0.335984	0.540691	0.783087	-0.645011	0.360437	0.315479	-0.378738	0.853536	0.747258	-0.18913	-0.401165	0.495151	0.267438	-0.0167326
0.991779	0.572502	0.976255	0.985179	0.900028	0.789255	0.609898	0.723621	0.858772	0.380664	0.873789	-0.153261	0.616709	0.638542	0.530749	0.812927	0.224967	0.569551	0.685591	-0.264121	0.240338	0.792541	0.488348	0.835325	0.221142	0.43363	0.788209	0.312132	0.400336
0.993877	0.426475	0.974021	0.984476	0.781097	0.380398	0.159901	0.876776	0.16762	0.702288	0.852135	0.205207	0.942874	0.394021	0.481844	0.669391	0.422746	0.149849	-0.496041	-0.132374	-0.174768	-0.583256	0.59812	0.856224	0.159219	0.137666	0.0712825	0.106621	0.115952
0.994435	0.835801	0.979174	0.985602	0.916271	0.863505	0.808757	0.796715	0.859443	0.603081	0.913858	-0.497013	0.884325	0.884291	0.529662	0.536085	0.700388	0.619988	0.416597	0.624548	0.133046	0.562812	0.761964	0.96524	-0.391324	0.466738	0.639786	0.249498	0.590856
0.991014	0.419206	0.979916	0.985299	0.905077	0.433056	0.479867	0.955052	0.228387	0.179189	0.770965	0.272157	0.902384	0.169916	0.205142	0.1679	0.711349	0.178014	-0.739993	-0.193211	0.622948	-0.514616	0.621967	0.854632	-0.416482	-0.387216	0.227993	-0.135044	-0.343945
0.874844	0.690746	0.274741	0.913859	-0.257543	0.689416	0.924277	0.488153	0.968462	0.235417	0.665164	0.566482	0.60371	0.801119	0.87891	0.752963	-0.476557	0.178465	-0.69672	0.477501	-0.400137	-0.136762	0.321327	0.744633	0.274018	0.0228035	0.684505	0.0751363	-0.252714
0.983557	0.973476	0.805989	0.982317	0.654925	0.82837	0.908377	0.683184	0.953971	0.758281	0.687797	0.922685	0.908867	0.962778	0.933081	0.826468	0.0083501	0.294998	0.329626	0.773653	-0.103062	0.417559	0.659938	0.469989	-0.00281866	0.235394	0.749303	0.358754	-0.549916
0.888129	0.78524	0.174776	0.92052	0.0417998	0.640159	0.884351	0.562568	0.973962	0.531827	0.762906	0.885379	0.653433	0.783844	0.878924	0.89358	-0.286461	0.575651	-0.436925	0.794709	-0.357857	0.0373268	0.541185	0.724378	0.401684	0.370889	0.596944	0.182847	-0.333615
0.972211	0.919779	0.853343	0.98045	0.878874	0.762515	0.967601	0.799458	0.966672	0.036686	0.79936	0.787972	0.753346	0.913226	0.919535	0.935332	-0.33852	0.141217	-0.72865	0.105735	-0.337985	-0.603808	0.258134	0.920715	-0.14026	0.721399	0.731272	0.37078	0.75536
0.923084	0.696216	0.0994407	0.948614	0.384167	0.869115	0.896226	0.959459	0.947619	0.227168	0.875462	0.672997	0.796923	0.896903	0.861882	0.499344	0.469271	-0.0657883	0.108898	0.431635	0.364334	-0.113382	0.767688	0.479573	0.176031	0.824019	0.691841	0.233223	0.411991
0.993337	0.89498	0.291078	0.992524	0.578682	0.952689	0.891597	0.905582	0.944215	0.751053	0.790156	0.847973	0.988604	0.749541	0.780693	0.867208	0.560127	0.00185767	0.642135	0.398552	0.87185	0.448496	0.751202	0.862008	0.3117	0.630733	0.615399	0.436645	0.372835
0.947901	0.894192	0.538084	0.946709	0.0056435	0.968016	0.894752	0.893509	0.952388	0.713929	0.816755	0.797208	0.951234	0.929333	0.876236	0.886521	0.705098	0.234583	0.668114	-0.111608	0.800696	0.531336	0.914433	0.884019	-0.088934	0.106806	0.896318	0.276037	-0.234453
0.930148	0.741177	0.137137	0.949643	0.390842	0.865317	0.912718	0.901608	0.93065	0.424081	0.872255	0.910457	0.820284	0.80641	0.775669	0.616671	0.519182	0.348865	0.138834	0.808137	0.464538	-0.420294	0.699923	0.412184	0.742114	0.684277	0.610974	0.305734	0.113776
0.992325	0.921904	0.534796	0.994217	0.771689	0.904984	0.851679	0.963355	0.940572	0.281657	0.938085	0.910012	0.919394	0.953632	0.914847	0.73209	0.337106	0.0503381	0.00312144	0.542133	0.629602	-0.740921	0.678741	0.497043	0.804908	0.47128	0.717888	0.378773	-0.722838
0.955498	0.904205	0.49283	0.948831	0.217234	0.955149	0.844399	0.867117	0.965319	0.700187	0.89261	0.918175	0.949623	0.731961	0.743573	0.950363	0.255837	0.227476	0.798221	0.455744	0.883747	0.425645	0.771893	0.829073	0.633422	0.418475	0.580224	0.300493	-0.35194
0.975507	0.822318	0.992376	0.970349	0.669291	0.375204	-0.139509	-0.180206	-0.302982	0.901294	0.420177	0.731725	0.801726	0.793112	0.687172	0.0500612	0.468201	0.795684	0.588846	0.368387	0.674811	-0.161462	0.648993	0.766432	0.0182369	-0.504875	0.0504038	-0.417447	0.434542
0.919532	0.874934	0.992042	0.686816	0.69701	0.34097	0.134946	-0.0763115	0.22325	0.928867	0.585853	0.462289	0.634968	0.522814	0.582327	0.169396	0.687283	0.000320484	0.183925	0.496351	0.673524	0.437091	0.860535	0.886159	-0.262613	0.381845	-0.183806	-0.34952	0.14249
0.798377	0.338407	0.906047	0.501346	0.121993	0.873128	0.214232	-0.048964	0.666343	-0.519748	-0.0235042	0.304011	-0.755519	-0.418191	-0.815924	0.380478	-0.610704	0.311557	0.439775	-0.165484	-0.512335	0.688994	0.457239	0.842934	0.318732	0.342807	-0.166824	0.454178	-0.236621
0.826896	0.934686	0.89962	0.200745	0.599922	0.730546	0.561514	-0.79773	-0.479919	0.742201	0.510261	0.565263	0.117481	0.512309	0.248515	0.622614	0.0287273	0.346028	0.243596	0.238922	0.594539	0.690043	0.770865	0.717294	-0.449042	0.10565	-0.469002	0.26997	-0.0997881
0.979835	0.969014	0.996507	0.598143	0.429146	0.819859	0.509314	0.928896	0.688373	0.913309	0.911346	0.56968	0.674023	0.772693	0.590283	-0.335114	0.340044	0.246298	-0.161088	0.623314	0.632794	-0.365432	0.85647	0.706535	0.146163	0.108897	0.653506	0.261745	0.494325
0.885128	-0.0885213	0.908266	0.36594	-0.501966	0.43918	0.270761	0.430702	0.364741	-0.426993	0.101135	0.221998	-0.387096	-0.432892	-0.604717	-0.121172	-0.692892	0.216639	0.74206	0.0358318	-0.845584	-0.377662	0.6723	0.837382	-0.662129	-0.682	0.413811	-0.31675	-0.528405
0.916546	0.691648	0.907359	0.0972261	0.174426	0.813792	-0.322832	0.592226	0.802182	0.735782	0.83533	0.395214	0.0686077	0.621126	0.572576	-0.198737	-0.572606	0.36911	-0.296216	0.563019	0.172166	-0.253687	0.797073	0.719507	-0.254637	-0.377069	0.0201193	-0.0610084	0.322297
0.905866	-0.101418	0.905301	0.876171	0.346062	0.395114	0.917786	0.4702	0.756471	-0.627579	-0.0541456	0.0738816	-0.256508	-0.0638778	-0.512531	0.894042	-0.442043	-0.529701	-0.467085	-0.155047	-0.430653	0.666143	0.679644	0.882473	-0.304513	-0.259652	0.760811	0.210972	-0.322445
0.946116	0.801075	0.909782	0.824371	0.88168	0.572293	0.345106	0.532734	0.528476	0.658293	0.915629	0.500201	0.696165	0.77006	0.287746	0.724868	0.202456	0.31037	0.528008	0.777917	0.429444	0.816472	0.898273	0.784126	-0.0167195	0.340151	0.534701	0.142105	0.552692
0.98595	0.295302	0.968428	0.810354	0.641542	0.685505	0.552472	0.509762	0.293312	-0.136303	-0.00118128	0.826041	0.12256	-0.126189	-0.0218929	0.84206	0.426233	-0.0667891	-0.179762	0.0655308	0.00241239	0.638214	0.836366	0.90555	0.272658	0.0358362	0.316168	0.391157	-0.18483
0.971039	0.742678	-0.11801	0.789679	0.81396	0.865002	0.929878	0.865194	0.648321	0.947531	0.808454	0.635527	0.90958	0.566411	0.940005	-0.690892	0.429481	0.773679	0.960876	0.181107	0.363063	0.201313	0.774502	0.382738	0.84579	-0.0742838	0.457078	0.743553	0.256057
0.980005	0.957299	-0.186484	0.913485	0.584676	0.714665	0.612333	0.293568	-0.840687	0.971986	0.927966	0.725119	-0.484655	0.757639	-0.569455	-0.556177	0.93333	0.72285	0.961229	0.0733242	0.0371546	0.106862	0.516445	0.198997	0.573127	-0.464487	0.378876	0.492693	0.388151
0.949458	0.816435	-0.105169	0.908019	0.476109	0.836414	0.717612	0.703045	-0.438682	0.941443	0.754826	0.575265	0.840121	0.569469	0.896525	-0.618047	0.955146	0.672546	0.93698	0.552841	0.226817	0.155935	0.309542	0.0065872	0.445913	0.491541	0.521619	0.363167	-0.216166
0.950168	0.964411	-0.52398	0.88016	0.372654	0.662214	0.715937	0.943291	-0.610193	0.665222	0.805486	-0.0353231	0.429952	0.294881	0.812952	-0.474842	0.686397	0.416558	0.828473	0.648374	0.13315	0.0854114	0.597404	-0.0211848	0.106971	-0.276191	0.359063	0.526048	-0.263217
0.9972	0.869306	0.976114	0.945341	0.895196	0.701783	0.668522	-0.136227	-0.371907	0.937739	0.859286	0.516566	-0.783839	0.179207	-0.714038	0.46963	0.23388	0.872634	0.908625	0.652801	0.562089	-0.190407	0.780218	0.904	0.48894	0.386073	0.522183	0.636213	0.422279
[truncated: 1,155 more rows]

## Sheet: Supp Figure 2A-2
Supp Figure 2A, different-object grasp trials
Correlation coefficients between different-object grasp trials
[truncated: 6,101 more rows]

## Sheet: Supp Figure 2B-1
Supp Figure 2B, same-sign ASL trials
[truncated: 1,062 more rows]

[truncated: 5 more sheets: Supp Figure 2B-2, Supp Figure 3, Supp Figure 4, Supp Figure 5, Supp Figure 6]
